# Supplementary material for: Microbiome Composition and Function Drives Wound-Healing Impairment in the Female Genital Tract
Source: PLoS Pathog. 2016 Sep 22;12(9):e1005889. doi: 10.1371/journal.ppat.1005889 (PMC5033340; doi:10.1371/journal.ppat.1005889)
Supplement: S1 Data Set — (XLSX) [file ppat.1005889.s009.xlsx]

## Sheet: Dataset S1 _ Human proteins
Data Set S1. Human proteome data acquired via data-dependent, label-free mass spectrometry and Progenesis software data processing.
Data included: Cohort specific statistics for G2 vs G1 comparisons, normalized abundance protein values from Progenesis (Nonlinear dynamics) software, mean centered and log (base 2) transformed protein values used for statistical analyses
																				Cohort 1 normalized abundance																							Cohort 2 normalized abundance
Identifiers					Cohort1 (G2 vs G1) statistics					Cohort 2 (G2 vs G1) statistics					Technical Variance Measurements				Microbial Group	G2	G2	G2	G2	G2	G2	G2	G2	G2	Other	G1	G1	G1	G1	G1	G1	G1	G1	G1	Other				G2	G2	G2	G2	G2	G2	G2
Accession	Description	Species	Gene Name		p value	Rank	BHq value	Log2FC G2-G1		p value	Rank	BHq value	Log2FC G2-G1		MIX mean	MIX std dev	MIX coefficient of variance		Patient ID	1A_BV+	2A_BV+	3A_BV+	4A_BV+	5A_BV+	6A_BV+	7A_BV+	8A_BV+	9A_BV+	10A_BV+	1B_BV-	2B_BV-	3B_BV-	4B_BV-	5B_BV-	6B_BV-	7B_BV-	8B_BV-	9B_BV-	10B_BV-				1_BV+	2_BV+	3_BV+	4_BV+	5_BV+	6_BV+	8_BV+
1433B_HUMAN	14-3-3 protein beta/alpha OS	Homo sapiens GN	YWHAB		0.503967	283	0.0326037	0.286538		0.974678	428	0.0493088	-0.0772964		166678	16759.8	0.100552			398056	454693	125543	290396	166378	77677.9	104015	147907	85751	208254	176645	176206	206483	303617	109750	257354	157772	30084.5	71980.3	220711				52058.8	182880	127376	65553.3	26408.2	66251.8	74886.4
1433E_HUMAN	14-3-3 protein epsilon OS	Homo sapiens GN	YWHAE		0.787003	373	0.0429723	0.176599		0.783878	380	0.0437788	-0.15573		95873.3	5620.07	0.0586198			476669	215904	53235.1	237731	101240	32139.2	56424.2	152954	54613.4	152724	113659	101772	159987	185752	41100.2	260143	204665	27662.6	31898.9	97193.9				35262.8	164693	126161	88836.4	49845.8	62124.1	89847.7
1433G_HUMAN	14-3-3 protein gamma OS	Homo sapiens GN	YWHAG		0.836119	390	0.0449309	-0.140045		0.920609	414	0.0476959	-0.264721		47130.5	5137.27	0.109001			163175	80932.8	21147.5	4948.9	58372.4	20102.4	45794.9	22409.5	10306.6	22047.3	27937	57667.5	53960.2	70929.5	13001	60184.2	44976.4	14095.5	13435.3	22146.5				28248	37286.2	31748.3	9053.15	2280.53	7992.2	10159.3
1433S_HUMAN	14-3-3 protein sigma OS	Homo sapiens GN	SFN		0.985177	431	0.0496544	0.0108145		0.628748	327	0.0376728	0.174748		2.30757e+06	235383	0.102005			4.85401e+06	2.26924e+06	1.49417e+06	3.38494e+06	1.24238e+06	543770	1.69551e+06	1.58214e+06	903971	3.17797e+06	1.65822e+06	2.40058e+06	5.19942e+06	6.07268e+06	730616	4.77976e+06	1.09549e+06	324515	546725	980969				493670	2.52282e+06	1.61952e+06	1.23573e+06	513416	1.12263e+06	1.14405e+06
1433T_HUMAN	14-3-3 protein theta OS	Homo sapiens GN	YWHAQ		0.310914	213	0.0245392	-0.427291		0.0141758	33	0.00380184	-1.15866		122838	15447.9	0.125758			578953	103627	101367	262678	104097	44702.4	59384.6	22272.6	32929	44809.7	137945	136347	276586	291784	148167	83849.7	49247.3	102238	49020.8	61313.5				156512	91169.1	61498.9	31036.1	17511.4	32471.4	24009.6
1433Z_HUMAN	14-3-3 protein zeta/delta OS	Homo sapiens GN	YWHAZ		0.845672	393	0.0452765	0.112917		0.453721	266	0.0306452	0.368123		1.57462e+06	206781	0.131322			4.82123e+06	1.87584e+06	1.48863e+06	3.80973e+06	1.34012e+06	239977	839093	1.31996e+06	635634	1.35408e+06	1.28788e+06	1.93219e+06	2.66602e+06	2.8497e+06	664891	2.93003e+06	1.11133e+06	351492	399057	705435				115299	1.97756e+06	1.42181e+06	900015	600430	1.09929e+06	524541
2AAA_HUMAN	Serine/threonine-protein phosphatase 2A 65 kDa regulatory subunit A alpha isoform OS	Homo sapiens GN	PPP2R1A		0.0366954	56	0.00645161	-1.23248		0.126595	122	0.0140553	0.695967		23058	2899.25	0.125737			67300.4	24522.5	17389.8	32054.4	14289.8	2384.35	18183.3	4555.08	11656.7	15852.2	54790.9	18182.9	37009.4	31432.8	31632.4	14476.1	319207	9291.36	41977.8	36584.8				52984.5	26165.8	15690.7	5279.63	13341.5	13101.5	8033.54
6PGD_HUMAN;A0A098YIC3_9GAMM	6-phosphogluconate dehydrogenase, decarboxylating OS	Homo sapiens GN	PGD		0.374371	237	0.0273041	0.604126		0.779114	378	0.0435484	-0.174905		843498	80652.6	0.0956169			1.03309e+06	843527	409346	1.72241e+06	1.84771e+06	334039	1.38036e+06	1.62445e+06	417258	404391	698959	822693	1.10408e+06	1.5507e+06	407750	2.2607e+06	257995	153030	228573	340125				455471	568259	352515	144468	184196	298105	187724
A1AG1_HUMAN	Alpha-1-acid glycoprotein 1 OS	Homo sapiens GN	ORM1		0.0807733	90	0.0103687	1.15068		0.328395	203	0.0233871	0.54103		127316	15218.3	0.119532			98316.8	123580	663413	195155	198746	49871.3	92302.3	96296.9	113628	435337	17282.6	112823	182148	27078.6	41594.4	241780	14165.2	110342	79472.7	169619				438718	38952.2	36910.9	16646.4	164621	80597.3	112527
A1AT_HUMAN	Alpha-1-antitrypsin OS	Homo sapiens GN	SERPINA1		0.0263615	45	0.00518433	-0.844016		0.689172	348	0.0400922	-0.327597		476428	22422.8	0.0470645			158331	763144	622209	130706	299101	171507	309025	110621	473562	552696	179775	1.62477e+06	498410	267173	432683	1.32783e+06	352334	192723	1.04058e+06	256352				867795	179619	142482	92386.1	378805	303850	139790
A1BG_HUMAN	Alpha-1B-glycoprotein OS	Homo sapiens GN	A1BG		0.0197164	37	0.00426267	1.18112		0.933259	417	0.0480415	0.00773028		26250.9	5173.92	0.197095			9268.6	61897.9	30028.3	10090.6	49894.3	21198.1	10471.4	18451.1	42000.4	24020.5	3988.96	36265.1	8601.22	5582.84	22542.8	49699.9	1991.07	2183.24	27828.3	38147.2				32019.3	10003.3	8831.86	8227.44	5527.89	17023.1	15026.3
A2GL_HUMAN	Leucine-rich alpha-2-glycoprotein OS	Homo sapiens GN	LRG1		0.117488	125	0.0144009	1.30071		0.0256004	41	0.0047235	1.20434		24129.7	2321.1	0.0961929			19169	18796.5	104461	9503.45	38639.5	45134.6	279367	48328.4	108043	101449	17679.7	21084.3	11267.2	4405.34	59545.4	124950	5330.04	8374.39	44315.6	169497				20820.7	18660.4	18134.8	6100.3	18139.8	49493	12244.7
A2MG_HUMAN	Alpha-2-macroglobulin OS	Homo sapiens GN	A2M		0.796847	376	0.043318	-0.121303		0.304358	193	0.022235	0.421325		1.08883e+06	118485	0.108818			410604	1.60522e+06	1.0413e+06	222490	1.5053e+06	660027	1.74191e+06	533144	1.9371e+06	1.44973e+06	433335	601868	904474	562038	1.35222e+06	5.97524e+06	955352	388260	1.46394e+06	1.32124e+06				1.68379e+06	399616	519505	532865	2.05883e+06	1.27635e+06	930962
A2ML1_HUMAN	Alpha-2-macroglobulin-like protein 1 OS	Homo sapiens GN	A2ML1		0.107066	115	0.0132488	0.605375		0.526846	294	0.033871	0.158005		6.36801e+06	608597	0.095571			5.95644e+06	1.5759e+07	1.16281e+07	7.79982e+06	6.38131e+06	1.32153e+07	1.8269e+07	1.12911e+07	4.89192e+06	5.12141e+06	7.32954e+06	4.35285e+06	6.3705e+06	9.35179e+06	6.1112e+06	4.77024e+06	19690288	2.51964e+06	6.03569e+06	7.79475e+06				5.06371e+06	3.08148e+06	2.86386e+06	1.97044e+06	1.04277e+06	3.92065e+06	3.11637e+06
AATC_HUMAN	Aspartate aminotransferase, cytoplasmic OS	Homo sapiens GN	GOT1		0.00331692	14	0.0016129	1.64419		0.00707045	26	0.00299539	1.2911		101391	19511.2	0.192436			123243	276839	105930	191442	129565	375584	542869	451686	86050.3	62266.5	61554.7	28290	62935.1	86531.8	175010	82788.5	93482.5	57451.3	33802	307799				405510	59740.1	40425.9	31126.7	48667.9	25403.4	20743.4
ACBP_HUMAN	Acyl-CoA-binding protein OS	Homo sapiens GN	DBI		0.11476	123	0.0141705	-1.4384		0.354468	212	0.024424	-0.521811		917893	87538.1	0.0953685			163446	135917	1.76037e+06	1.87694e+06	115562	1.00389e+06	9.42954e+06	663170	227651	1.44801e+06	3.62201e+06	1.57343e+06	2.67144e+06	2.19965e+06	1.38806e+06	1.77587e+06	771617	1.21052e+06	1.24023e+06	4.32452e+06				361951	93947.2	260895	82322.6	242404	151021	52809.8
ACTB_HUMAN;A0A0F4RNZ0_9RHOB;ACTG_HUMAN	Actin, cytoplasmic 1 OS	Homo sapiens GN	ACTB		0.320133	217	0.025	0.646273		0.787563	382	0.0440092	0.0792275		5.2082e+06	666825	0.128034			1.12163e+07	3.55882e+06	3.88676e+06	8.38796e+06	7.877e+06	1.80945e+06	4.76127e+06	5.02867e+06	2.83827e+06	3.82434e+06	4.73231e+06	3.5608e+06	9.2551e+06	5.93978e+06	3.48829e+06	1.27878e+07	811248	591673	1.1277e+06	2.73562e+06				388702	4.51135e+06	3.45814e+06	1.96898e+06	1.57941e+06	3.40062e+06	1.3916e+06
ACTN4_HUMAN	Alpha-actinin-4 OS	Homo sapiens GN	ACTN4		0.0610549	75	0.00864055	0.974096		0.250088	175	0.0201613	-0.377708		986360	84254.3	0.0854194			2.1408e+06	1.09294e+06	611487	1.74729e+06	2.21541e+06	1.98394e+06	2.08599e+06	2.84884e+06	714630	780060	1.07511e+06	776778	1.17078e+06	899051	330681	1.39387e+06	1.67957e+06	258829	608175	1.71212e+06				686306	468689	512982	597588	483839	821503	792585
ACTS_HUMAN	Actin, alpha skeletal muscle OS	Homo sapiens GN	ACTA1		0.836741	391	0.0450461	0.147638		0.861005	401	0.0461982	0.0225554		368801	65355.3	0.17721			883399	141046	218478	688034	454298	108216	159922	307619	116061	182964	280504	301155	2.15933e+06	708901	159104	667079	83245.5	45959.1	39862.2	264782				133470	793829	245797	106855	49994.2	195130	60055.9
AHNK_HUMAN	Neuroblast differentiation-associated protein AHNAK OS	Homo sapiens GN	AHNAK		0.00118264	6	0.000691244	-1.12961		0.0703101	85	0.00979263	-0.446815		4.8066e+06	579426	0.120548			5.98715e+06	3.55643e+06	2.25877e+06	5.80955e+06	3.18887e+06	1.57423e+06	7.14721e+06	3.44632e+06	1.82975e+06	3.06997e+06	1.58998e+07	5.74943e+06	8.73629e+06	1.1231e+07	3.84466e+06	3.16816e+06	3.66774e+07	4.46399e+06	4.0616e+06	1.1489e+07				2.1362e+06	2.15719e+06	2.30742e+06	1.68906e+06	2.32341e+06	2.02554e+06	2.15574e+06
AK1BA_HUMAN	Aldo-keto reductase family 1 member B10 OS	Homo sapiens GN	AKR1B10		0.0556561	73	0.00841014	1.41865		0.328484	204	0.0235023	0.343267		74402.7	13563.5	0.182299			501797	327142	41566.2	441476	120437	55279	72828	76321	53753.8	73179.5	34384.3	31047.6	85431.2	94843	37816.2	102104	13386.2	146265	13138.3	36214.7				50783.7	209567	148524	50671.4	27501.1	100468	30241.4
AL1A3_HUMAN	Aldehyde dehydrogenase family 1 member A3 OS	Homo sapiens GN	ALDH1A3		0.65155	332	0.0382488	0.32559		0.169032	145	0.0167051	1.24053		5152.3	1181.95	0.229402			5182.85	18407.9	2676.69	6252.47	40467.5	12272	35072.2	2511.11	4627.54	782.645	1815.66	3550.77	35833.2	7824.03	7057.37	26017.9	6599.36	3353.27	5772.36	3651.19				2497.17	8274	3110.38	1258.64	2647.31	25592.3	1768.41
AL3A1_HUMAN	Aldehyde dehydrogenase, dimeric NADP-preferring OS	Homo sapiens GN	ALDH3A1		0.847796	395	0.0455069	0.121669		0.0530391	67	0.00771889	0.634793		15248.5	2948.32	0.193351			32439.2	2460.15	9786.23	49921.8	17198.6	39710.7	10663.7	14632.7	9904.12	21358.6	30486.4	10466	85554.7	5357.69	13560.9	15561.7	9594.59	11382.1	5715.49	28614.3				6799.76	30658.6	10690.2	14599.6	9522.63	64021.1	18077.6
AL7A1_HUMAN	Alpha-aminoadipic semialdehyde dehydrogenase OS	Homo sapiens GN	ALDH7A1		0.0477171	67	0.00771889	1.5725		0.851941	397	0.0457373	-0.0158535		22646.3	4947.15	0.218453			22567.3	98775.3	6311.08	29649.6	64231	68050.5	240059	77150.1	17221.6	18044.5	8089.9	19027.7	34213.2	16480.7	35626.4	26899.5	7185.85	8499.03	6285.99	115247				18957.8	10494	6596.45	4140.7	9937.14	3162.74	22579
AL9A1_HUMAN	4-trimethylaminobutyraldehyde dehydrogenase OS	Homo sapiens GN	ALDH9A1		0.0906016	97	0.0111751	0.630143		0.944135	418	0.0481567	0.0432443		149975	25988.8	0.173287			149200	297960	192475	154676	239683	168234	289742	233773	194423	240836	103666	181717	204441	178653	126533	281792	159907	35613.3	98713.7	189531				65785	155795	167424	132845	150252	169866	110858
ALBU_HUMAN	Serum albumin OS	Homo sapiens GN	ALB		0.401377	252	0.0290323	0.462848		0.337486	209	0.0240783	0.523123		2.08307e+08	2.70336e+07	0.129777			5.73275e+07	1.34292e+08	8.13808e+08	4.28018e+07	3.97833e+08	7.55611e+07	5.64959e+08	7.51985e+07	2.37404e+08	1.06126e+08	3.74855e+07	2.0194e+08	7.9214e+07	3.32004e+07	155382772	4.00332e+08	2.27267e+08	6.36728e+07	2.52804e+08	3.29318e+08				6.23491e+08	1.88188e+07	3.90205e+07	3.40695e+07	1.49055e+08	1.94209e+08	6.17696e+07
ALDOA_HUMAN	Fructose-bisphosphate aldolase A OS	Homo sapiens GN	ALDOA		0.0432906	62	0.00714286	1.3549		0.37791	225	0.0259217	0.194506		3.0607e+06	318123	0.103938			1.78633e+06	6.50408e+06	1.9029e+06	1.94426e+06	3.45137e+06	7.55258e+06	1.41614e+07	1.05798e+07	3.00648e+06	3.12401e+06	1.47428e+06	1.57474e+06	1.52566e+06	2.48308e+06	2.0475e+06	4.93579e+06	3.60233e+06	257829	1.30471e+06	6.88585e+06				2.27653e+06	459798	516907	744069	325630	390266	357136
ALDOC_HUMAN	Fructose-bisphosphate aldolase C OS	Homo sapiens GN	ALDOC		0.0031287	13	0.0014977	2.13381		0.372845	222	0.025576	0.394953		294923	40264.9	0.136526			597423	626219	273647	705782	993551	1.48541e+06	2.43044e+06	2.03046e+06	258747	264177	249354	224128	279201	94706.5	170635	1.07226e+06	94891.7	139323	63062.1	470007				862138	91512.9	92147.2	37936.2	44318.5	46622.4	295273
AMPB_HUMAN	Aminopeptidase B OS	Homo sapiens GN	RNPEP		0.648043	331	0.0381336	0.249542		0.808629	386	0.04447	-0.119876		31588.4	4756.58	0.15058			59356.7	32519.9	13929.7	55539.7	32434.4	13035.6	31301.4	7633.85	29859.3	28183.3	42125.1	12371.2	34620.2	28047.4	11007.1	70638.8	33633.1	14002.5	5125.61	9280.62				18400.9	14320.4	21445.6	4572.14	26847.7	11173.7	4841.12
AMYP_HUMAN	Pancreatic alpha-amylase OS	Homo sapiens GN	AMY2A		0.387744	246	0.028341	0.735206		0.318219	196	0.0225806	-0.752165		71455.3	8091.08	0.113233			123542	55041.2	1.02838e+06	34464.6	6934.02	236490	34020.9	12547.3	147241	32852.9	43283.6	10022.1	72988.2	72164.8	46557.3	15904.8	115388	19296.3	67184.5	15948.1				40484.1	5570.21	5750.92	7153.12	43317.4	2899.97	3388.34
ANX11_HUMAN	Annexin A11 OS	Homo sapiens GN	ANXA11		0.0910776	98	0.0112903	0.657466		0.515311	290	0.0334101	-0.166193		57926	9065.13	0.156495			77460.9	129233	40325.5	96738.1	84919	78918.7	102004	124401	151625	170286	59375.4	27025.8	58454.8	68425.3	89202.5	29589.8	174552	39053.7	72152.4	107433				75373.2	100443	77736.9	81610.8	83541	124216	701660
ANXA1_HUMAN	Annexin A1 OS	Homo sapiens GN	ANXA1		0.725782	354	0.0407834	0.100658		0.797679	383	0.0441244	-0.159009		2.7677e+07	3.02112e+06	0.109156			4.49012e+07	1.15301e+07	2.4079e+07	3.14838e+07	1.3732e+07	3.86817e+06	4.95465e+07	2.09056e+07	1.93318e+07	1.76901e+07	6.41435e+07	1.7851e+07	1.87503e+07	3.16835e+07	1.52258e+07	5.08078e+06	1.29937e+07	1.18799e+07	2.74273e+07	8.32373e+07				4.62736e+06	1.66389e+07	1.9992e+07	8.85726e+06	1.0616e+07	1.10522e+07	1.35844e+07
ANXA2_HUMAN	Annexin A2 OS	Homo sapiens GN	ANXA2		0.0508162	70	0.00806452	-1.05438		0.0413642	56	0.00645161	-0.869663		1.02927e+07	1.02508e+06	0.0995937			1.05397e+07	2713546	1.13756e+07	5.36391e+06	3.07267e+06	3.09562e+06	2.38794e+07	7.59369e+06	4.17278e+06	4.79528e+06	3.73139e+07	4.36292e+06	6.91905e+06	2.733e+07	1.96854e+07	1.35194e+06	5.96973e+07	9.53452e+06	1.936e+07	3.10278e+07				1.19151e+07	5.34446e+06	2.80238e+06	1.39754e+06	1.71223e+06	1.27807e+06	1.44034e+06
ANXA3_HUMAN	Annexin A3 OS	Homo sapiens GN	ANXA3		0.305375	209	0.0240783	0.446392		0.613955	323	0.037212	-0.0738957		696578	87082.1	0.125014			407231	1.25164e+06	2.76904e+06	896732	423533	564478	987878	1.03446e+06	1.98244e+06	1.3915e+06	997146	247839	1.23773e+06	687324	957146	458518	971733	283354	1.48985e+06	1.58992e+06				1.14558e+06	392117	362302	448821	518131	446635	879618
ANXA4_HUMAN	Annexin A4 OS	Homo sapiens GN	ANXA4		0.124255	129	0.0148618	0.882591		0.487767	278	0.0320276	-0.367145		72622.1	10741.1	0.147904			102254	286125	33346.1	50001	86150.8	84416.2	452241	117789	97495.8	70522.5	51013	16897.6	81137	67773.4	59016.1	56044.4	99148.8	58405.6	82451.9	126145				48422.9	10559.1	19365.1	14458.5	20890.4	11777.8	26028.7
ANXA7_HUMAN	Annexin A7 OS	Homo sapiens GN	ANXA7		0.0405905	60	0.00691244	1.79739		0.487321	277	0.0319124	-0.646		4100.56	984.533	0.240097			6510.17	2506.28	1311.93	659.864	2460.23	4925.45	11386.7	19156.1	7413.98	4134.32	2137.54	881.909	4130.7	1004.92	1491.85	748.296	260.168	1052.94	1561.73	8671.01				762.925	1389.05	7383.59	2172.19	1282.7	2816.91	981.512
ANXA8_HUMAN	Annexin A8 OS	Homo sapiens GN	ANXA8		0.0368114	57	0.00656682	1.18938		0.379964	227	0.0261521	-0.44695		36545.4	4753.64	0.130075			183761	101452	23415.2	93171.8	52133.2	105857	34702.4	45108.3	21848.5	26745.7	35742.2	20003.8	57493.1	77137.5	12312.5	73203.8	7725.59	7462.5	27921.6	43244.6				26911.2	44305.8	15766.1	14753.1	7022.08	18006.8	21026.1
APOH_HUMAN	Beta-2-glycoprotein 1 OS	Homo sapiens GN	APOH		0.812992	382	0.0440092	-0.147094		0.212652	159	0.018318	-0.60672		166056	22474.3	0.135341			63472.5	75943.9	801761	63395.4	159844	145976	652467	147180	65850.8	64391.3	329885	67108	105475	249845	469403	234386	139829	116543	86521.7	191161				76991.9	45557.5	45166.6	30989.3	43306.6	94616.5	74602.1
ARF1_HUMAN;A0A0C3RLN7_9PROT;ARF3_HUMAN	ADP-ribosylation factor 1 OS	Homo sapiens GN	ARF1		0.28293	200	0.0230415	0.473631		0.46617	269	0.0309908	-0.429726		145881	22351.1	0.153215			230618	291843	96859.6	269486	369091	121333	678860	158046	113303	152494	201084	93907.1	194652	484827	120978	192150	131969	75404.1	120867	177290				42900.4	67240.9	290822	20648.6	37052.9	46089.6	37734.2
ARF5_HUMAN	ADP-ribosylation factor 5 OS	Homo sapiens GN	ARF5		0.207004	170	0.0195853	-1.03578		0.407366	238	0.0274194	-0.883499		21798.2	1699.4	0.0779604			1621.86	52895.5	6906.74	583.631	18460.5	7049.04	14313.3	7199.46	7040.82	11619.9	13212.1	21289.3	14333.2	37913.6	15480.7	6166.21	32417.1	4255.26	10382.9	10231.3				318.264	23899	25993.3	28245.8	11708.6	51048.3	15339.8
ARP2_HUMAN	Actin-related protein 2 OS	Homo sapiens GN	ACTR2		0.525653	291	0.0335253	-0.885201		0.509062	288	0.0331797	0.472474		15499.4	3121.25	0.201378			16.5632	37531.3	8516.37	6988.88	21214.1	1102.15	3005.12	7268.15	12375.5	16311.2	7437.56	8981.07	15100.1	10595.8	3022.43	68868.6	4884.36	1960.3	2746.55	3414.89				13795.8	23761.1	27336.1	604.822	12062.8	30444	489.543
ARPC2_HUMAN	Actin-related protein 2/3 complex subunit 2 OS	Homo sapiens GN	ARPC2		0.460868	274	0.0315668	0.453663		0.241833	170	0.0195853	0.636695		22542.9	2660.26	0.118009			36767.7	78863	7342.71	16225.9	65785.2	19150.8	43568.2	35439.6	7599.38	12417.2	23320.8	24584.4	19351	38144.8	19421.5	36618.9	56979.7	2274.88	7724.15	15019				18642.8	15497.9	16998.8	8611.39	4876.08	7498.54	10858.7
ARPC4_HUMAN	Actin-related protein 2/3 complex subunit 4 OS	Homo sapiens GN	ARPC4		0.0476874	66	0.00760369	1.59115		0.157323	141	0.0162442	0.857515		10532.9	2052.49	0.194864			27506.1	17443.2	4214.1	35256.1	25241	4371.51	22500.5	5700.25	11491.9	8359.02	3363.45	10361.5	5443.03	2939.53	4400.2	29541.5	3924.43	715.909	2782.8	1544.38				3233.89	12828.5	15570	7903.54	10012.9	59983.4	1756.43
ATPA_HUMAN	ATP synthase subunit alpha, mitochondrial OS	Homo sapiens GN	ATP5A1		0.38271	241	0.027765	0.604158		0.850641	395	0.0455069	0.0981971		46820.3	4900.27	0.104661			92535.4	169389	23192.7	179923	139287	15670.7	35174.6	81126	34619.9	42329.7	60158.2	56104.9	116116	63019.9	25365.7	128516	20207.4	16414.4	12187.5	37744.1				31841.4	95971.5	33368.3	36621.3	23855.8	60632.5	11878.9
ATPB_HUMAN;ATPB_FLAJ1;ATPB_FLAPJ;ATPB_GRAFK;F2I3J6_PELSM	ATP synthase subunit beta, mitochondrial OS	Homo sapiens GN	ATP5B		0.735981	359	0.0413594	0.240058		0.177006	146	0.0168203	0.501277		130413	13486.7	0.103416			123916	428588	58890.7	70834.1	353984	166693	135652	182288	35150.6	121460	154886	116460	102206	170919	49015	445822	529599	13235.7	52656.6	115878				81901.4	291046	105309	39499.1	33638.2	75263.5	37365.9
B3AT_HUMAN	Band 3 anion transport protein OS	Homo sapiens GN	SLC4A1		0.49114	281	0.0323733	0.705828		0.999168	434	0.05	0.0584469		22195	2755.37	0.124143			37566.1	337745	8805.82	45537.4	441310	39524.1	13261.8	18338.2	16067.7	11792.2	12010.7	13793.4	24015.1	40764.5	19133.3	179804	218842	3973.71	8746.68	6659.41				5860.06	17961.5	11346.3	1586.01	9112.62	7316.39	2462.05
BASP1_HUMAN	Brain acid soluble protein 1 OS	Homo sapiens GN	BASP1		0.119548	127	0.0146313	-1.26052		0.00929463	28	0.00322581	-1.8151		446550	69825.4	0.156366			26148	333398	2.05411e+06	53721.7	33092	27741.1	207094	83338	4.6153e+06	1.93941e+06	396633	110189	1.02524e+06	297815	356503	116646	342571	595260	1.61673e+06	1.93207e+06				201938	24263.5	124782	55752.5	643637	235354	203671
BPI_HUMAN	Bactericidal permeability-increasing protein OS	Homo sapiens GN	BPI		0.509477	288	0.0331797	0.459628		0.330273	205	0.0236175	-0.367105		77834.2	9993.4	0.128393			53451.7	125835	33118.2	39212.8	22827.3	23641.4	12181.3	9853.56	293594	370324	26243.4	5697.25	27789.6	63510.6	134361	12592.2	21404.2	13549.8	72936.7	57264.4				60745.3	48051.3	26730.6	143924	78649.4	54431.2	70629.4
CADH1_HUMAN	Cadherin-1 OS	Homo sapiens GN	CDH1		0.00769282	19	0.00218894	1.97766		0.0111803	30	0.00345622	1.1746		188349	23893.3	0.126856			175388	863313	275901	417250	246616	696419	885674	699144	83353.5	102558	192707	90583.7	126781	51550.4	172418	304124	33526.5	60555.7	55789.7	451679				151496	149121	38788.8	20832.6	22931.5	97596.2	36868.2
CAH1_HUMAN	Carbonic anhydrase 1 OS	Homo sapiens GN	CA1		0.5674	302	0.0347926	0.616885		0.117008	114	0.0131336	1.01298		141446	14406.5	0.101852			55480.2	1.44926e+06	39559.3	36470.6	1.38693e+06	370142	33833.6	41047.8	143119	38021	30660	53182.8	37761.1	81277.8	28166.9	1.81928e+06	561443	34945.9	50144.9	31808.6				591574	87001.9	172766	36623.5	31351.6	27488	9942.53
CALL3_HUMAN	Calmodulin-like protein 3 OS	Homo sapiens GN	CALML3		0.302668	206	0.0237327	0.792143		0.64664	335	0.0385945	-0.295633		3.26972e+06	408542	0.124947			2.38345e+06	2.27344e+06	1.78622e+06	3.58776e+06	4.24689e+06	2.89694e+06	1.13529e+07	1.00326e+07	3.95094e+06	2.45577e+06	1.36188e+06	3.13529e+06	6.33724e+06	4.11725e+06	1.32496e+06	6.9956e+06	940331	411347	3.43803e+06	2.78595e+06				169182	1.38988e+06	507580	568307	527778	385426	232672
CALL5_HUMAN	Calmodulin-like protein 5 OS	Homo sapiens GN	CALML5		0.284032	201	0.0231567	0.767226		0.0106255	29	0.00334101	-1.19807		512436	50269	0.0980981			1.05713e+06	281063	382392	2.25269e+06	714776	1.72569e+06	839046	4.75313e+06	254300	179816	776558	2.05165e+06	1.70987e+06	558295	299877	871482	115719	1.03723e+06	55998.3	265882				41061.7	153406	51527	24409.3	16575	49013.4	12462.2
CALM_HUMAN	Calmodulin OS	Homo sapiens GN	CALM1		0.504979	284	0.0327189	0.314294		0.816211	390	0.0449309	-0.0793682		344599	53882.9	0.156364			220755	219038	483058	176478	442704	364790	2.14233e+06	2.03817e+06	750967	476788	263932	414791	618727	276098	310076	735574	528366	276963	492246	710140				463903	512906	250057	366909	290501	308208	149687
CALR_HUMAN	Calreticulin OS	Homo sapiens GN	CALR		0.753609	365	0.0420507	-0.176173		0.825741	392	0.0451613	0.16273		460798	96007.3	0.20835			1.1454e+06	857997	238319	1.16481e+06	797332	215240	415920	426073	282941	4.89606e+06	617452	393841	1.82871e+06	1.18802e+06	553416	1.70883e+06	380376	206281	179720	1.10807e+06				300343	552686	242039	312572	189348	156727	185974
CALX_HUMAN	Calnexin OS	Homo sapiens GN	CANX		0.647357	330	0.0380184	0.291288		0.120086	116	0.0133641	1.01623		85934.6	18801	0.218782			138307	59276	30151.5	146357	206196	33338.6	51721.2	71619.5	91701.1	168350	128598	94625.1	356747	179212	53340.7	46034.2	16444	15160.8	28822.6	177352				35469.6	143215	108258	51031.2	103996	60444.2	9286.62
CAMP_HUMAN	Cathelicidin antimicrobial peptide OS	Homo sapiens GN	CAMP		0.604704	314	0.0361751	-0.34588		0.663783	338	0.0389401	-0.352312		129848	17170.3	0.132234			14224.4	122429	447775	17317.1	33667.2	31292.1	319966	42981.2	694215	214612	121453	31502.5	125494	62063.7	179929	37180.2	163639	121251	297067	124416				549207	21312.2	83957.5	93157.2	118290	73478	155573
CAN1_HUMAN	Calpain-1 catalytic subunit OS	Homo sapiens GN	CAPN1		0.0036276	15	0.00172811	1.544		0.108047	109	0.0125576	0.5595		430091	27583.6	0.0641342			673795	297965	485470	615514	752905	740892	3.79735e+06	1.38486e+06	744601	657838	285749	203957	233418	228003	555334	371553	251394	183565	291057	851984				633567	383786	363788	390602	150489	518826	281109
CAN2_HUMAN	Calpain-2 catalytic subunit OS	Homo sapiens GN	CAPN2		0.00749255	16	0.00184332	1.57896		0.923885	415	0.0478111	0.0662914		25996.7	4342.18	0.167028			62534.4	56363.4	6348.3	90610.5	49210.6	88992.6	124711	80993	43396.5	46269.9	21624.5	22584.2	18394.3	15136.6	11145	43672.7	36447.7	9401.85	9051.54	27614.9				49317.9	15517.1	13693.8	70137.9	22592.6	56410	11184.8
CAP1_HUMAN	Adenylyl cyclase-associated protein 1 OS	Homo sapiens GN	CAP1		0.135555	134	0.0154378	0.962447		0.857103	400	0.0460829	-0.0777364		191554	24717.7	0.129038			266918	289190	96198.4	130027	395374	266537	396659	351594	107325	229851	186347	169088	244604	219874	57062.4	538847	67074.8	39194.5	27446.4	207468				393476	258594	210872	67188.1	49756.4	111501	32862.8
CAP7_HUMAN	Azurocidin OS	Homo sapiens GN	AZU1		0.210505	172	0.0198157	0.916653		0.556821	305	0.0351382	-0.288074		147627	22928.2	0.155311			21550.1	129074	46946.6	12846.3	20319.2	50673.1	21169.7	24578.7	447964	2.54495e+06	19310.1	8924.58	100487	27196.3	30766.5	28926.7	13985	11512.7	19597.5	51878.1				116342	172820	571693	793020	316668	204294	577436
CAPG_HUMAN	Macrophage-capping protein OS	Homo sapiens GN	CAPG		0.000109468	1	0.000115207	0.909115		0.889432	404	0.0465438	-0.10475		159367	33123.4	0.207844			168990	291970	176796	217079	314459	337539	381514	303168	204554	280333	146010	105672	120370	127075	124542	193924	206688	150593	92289.6	174050			#REF!	293408	95046.5	47006.9	52546.4	29463.3	104762	28472.9
CAPZB_HUMAN	F-actin-capping protein subunit beta OS	Homo sapiens GN	CAPZB		0.0126551	26	0.00299539	1.57945		0.0755155	91	0.0104839	0.675048		152831	28171.7	0.184333			172943	478436	110714	113584	252613	355406	442447	381902	422597	369896	72283.7	76985.9	221072	141705	78937.5	109985	143543	39612.6	40757.2	379982				193676	47324.5	75423	78537.8	48339.3	42071.8	49183.7
CASPE_HUMAN	Caspase-14 OS	Homo sapiens GN	CASP14		0.747095	363	0.0418203	0.143246		0.540313	298	0.0343318	0.348359		208200	38229.3	0.183618			208264	300592	156590	74585.7	351567	424029	293412	199923	119448	120406	72788.9	934642	213722	249775	183240	586106	161300	58670.1	84661.8	515814				169696	72207.8	58536.6	60134.6	18542.2	102089	158091
CATA_HUMAN	Catalase OS	Homo sapiens GN	CAT		0.0982648	108	0.0124424	-0.944169		0.738906	365	0.0420507	0.145189		169935	23779.4	0.139932			26768.5	144526	54615.5	35738.4	185922	119929	126843	37137.4	1.21812e+06	250668	140006	43957.6	264025	164117	346925	401716	298221	64124.2	491315	701557				122437	52093.9	81519	95343.2	431861	244433	272868
CATB_HUMAN	Cathepsin B OS	Homo sapiens GN	CTSB		0.846667	394	0.0453917	-0.092366		0.588304	318	0.0366359	-0.15255		829474	111031	0.133857			474902	997345	461223	444934	447664	745480	2.55339e+06	1.96757e+06	1.20773e+06	1.07846e+06	910502	647117	728496	1.55247e+06	1.11937e+06	868814	2.46321e+06	262885	834489	1.6611e+06				465103	304955	203670	404608	217967	165932	192509
CATD_HUMAN	Cathepsin D OS	Homo sapiens GN	CTSD		0.000626828	3	0.000345622	1.38667		0.969879	427	0.0491935	0.140211		33870	3252.57	0.0960309			47819.6	73226.2	50028.7	35452.1	73398.1	223214	105238	53304.2	110892	256649	27066.5	10969.9	10112.2	25557.1	38717.8	89999.9	33848.9	33864.7	36146.9	456223				472815	9932.76	14487.1	10399.4	56251	72873.8	11891.7
CATG_HUMAN	Cathepsin G OS	Homo sapiens GN	CTSG		0.88595	404	0.0465438	0.0896917		0.243382	171	0.0197005	1.00908		86175.4	19901.4	0.23094			22671.9	203483	99186.6	63002.8	56515.5	54018.8	177302	56997.5	331581	296742	53939.2	19185.2	145833	76137.6	139912	306018	82809.4	47199.8	87650.9	60847.5				51901.6	141097	216753	351424	419799	488213	777616
CATL2_HUMAN	Cathepsin L2 OS	Homo sapiens GN	CTSL2		0.716765	352	0.040553	-0.252445		0.714675	358	0.0412442	0.270073		38664.4	5518.46	0.142727			12819.9	57412.4	86243.3	48730	10045.2	41070.1	14995.1	45624.3	67012.1	10847.3	13660.2	16960.1	12707.7	183035	36420.4	24375.5	201640	30671.4	95507.7	11420.8				37920.3	15371.3	17364	7302.46	14201.8	149011	44713.2
CAZA1_HUMAN	F-actin-capping protein subunit alpha-1 OS	Homo sapiens GN	CAPZA1		0.375587	238	0.0274194	0.479368		0.947138	419	0.0482719	-0.0885339		84823.8	13535.4	0.159571			87321.4	154391	57510.6	41636.4	121570	80012.3	211755	243952	53869.5	51115.2	43000.4	50388.3	168925	116344	81346.6	88689.5	55784.5	33249.1	77080.7	130645				4196.26	20654.1	28221.7	6093.04	6676.64	3801.48	11313.3
CBPM_HUMAN	Carboxypeptidase M OS	Homo sapiens GN	CPM		0.589414	306	0.0352535	0.610403		0.549869	301	0.0346774	0.29302		16371.9	2417.66	0.147671			9793.3	18361.2	425415	838.283	2718.52	37045	28650.6	21499.7	6606.57	3778.45	13037.2	5426.84	4992.53	4862.65	11335	9533.14	3655.6	6949.15	123713	13109.5				14605.5	2628.21	25434.9	6434.94	2675.01	3722.89	7630.64
CD177_HUMAN	CD177 antigen OS	Homo sapiens GN	CD177		0.0769566	87	0.010023	1.24369		0.194717	151	0.0173963	1.0445		182414	34760.6	0.190559			87860.8	222722	356614	245284	92942	889947	543004	208700	306229	71616.1	88306.9	178985	25023.5	232895	405054	188098	190243	36733.6	42785.2	61378.4				273126	29450.3	19979.6	9089.65	43972	24434.8	12073
CD59_HUMAN	CD59 glycoprotein OS	Homo sapiens GN	CD59		0.452854	272	0.0313364	0.445234		0.116759	113	0.0130184	-0.662276		540900	106448	0.196798			171466	1.08913e+06	557238	240828	528358	1.0392e+06	1.7116e+06	1.05896e+06	472412	382611	1.01128e+06	345311	122229	818853	421532	240907	2.14336e+06	497158	193751	417253				597491	59851.2	113320	71359.7	83329.1	154861	44939.2
CD5L_HUMAN	CD5 antigen-like OS	Homo sapiens GN	CD5L		0.291957	202	0.0232719	0.908775		0.0716173	86	0.00990783	-1.30655		10449.3	2156.95	0.206421			54422.6	41473.5	69222.9	46723.8	11887.7	8763.13	39267.9	11904	2654	8388.94	9377.08	11087.4	19043.2	10524.3	5529.04	113260	4490.46	3098.53	17931	6508.43				2746.29	1168.25	958.338	2108.53	1127.34	620.841	109.481
CDD_HUMAN	Cytidine deaminase OS	Homo sapiens GN	CDA		0.679335	340	0.0391705	0.261676		0.0197269	37	0.00426267	-1.33505		193404	29763.8	0.153895			144012	344526	370315	260786	122199	178437	515350	282191	102665	25606.7	284993	69772.2	55234.3	828095	407517	48989	446550	117478	320084	177455				32642.6	106630	48025.1	100065	11708.5	34257.9	46432.7
CEAM5_HUMAN	Carcinoembryonic antigen-related cell adhesion molecule 5 OS	Homo sapiens GN	CEACAM5		0.786584	372	0.0428571	0.158888		0.444176	257	0.0296083	0.434301		447963	48804.2	0.108947			139002	890287	609415	326032	512831	584522	2.07976e+06	1.32373e+06	311319	670983	556815	110898	572985	880191	1.10411e+06	238773	2.71858e+06	273354	384260	477104				478843	252625	283290	134417	565551	360706	278849
CEAM7_HUMAN	Carcinoembryonic antigen-related cell adhesion molecule 7 OS	Homo sapiens GN	CEACAM7		0.24463	190	0.0218894	-0.839374		0.00157934	16	0.00184332	-1.27456		403437	53114.4	0.131655			140555	503169	338730	151688	360755	262328	971246	1.13402e+06	131644	144410	729523	571275	738364	2.18217e+06	282510	226309	3.95158e+06	131147	421261	588045				101387	114884	137421	55517.9	97027.6	121836	133025
CERU_HUMAN	Ceruloplasmin OS	Homo sapiens GN	CP		0.173016	159	0.018318	0.653205		0.989751	432	0.0497696	-0.0656785		800699	56568.1	0.0706484			128585	1.02115e+06	3.69982e+06	218761	1.35574e+06	901989	1.69747e+06	558216	1.24888e+06	795346	168703	565702	515408	187643	473883	2.73104e+06	494194	338057	1.30961e+06	1.52967e+06				1.09957e+06	195470	254197	255435	469149	827914	594289
CF132_HUMAN	Uncharacterized protein C6orf132 OS	Homo sapiens GN	C6orf132		0.00170524	8	0.000921659	-2.34443		0.000694968	11	0.00126728	-2.19326		27780.7	3929.6	0.141451			22803.2	17949.9	10855.8	7637.87	13749.2	2411.1	261737	10019	990.825	1809.09	161369	94340.8	39350.9	299333	24980.1	14577.7	1.1516e+06	9078.57	9623.38	37750.1				4888.41	10713.3	3734.92	2349.94	6452.51	1294.83	1228.63
CFAB_HUMAN	Complement factor B OS	Homo sapiens GN	CFB		0.471268	277	0.0319124	0.438253		0.898962	406	0.0467742	-0.250802		35750.3	6254.08	0.174938			29535.6	34785	12806	20506.5	61370.4	30246.3	122735	18510.1	4765.89	6844.14	7058.81	18994	12380.9	21488.4	13102.5	171260	19197.7	16200	14150.5	1854.3				137044	3119.48	6766.26	2500.35	31860.4	10367.7	2246.73
CFAH_HUMAN	Complement factor H OS	Homo sapiens GN	CFH		0.97547	427	0.0491935	-0.0175231		0.423748	250	0.0288018	-0.289111		58419	9800.41	0.167761			35128.8	82669	196839	40486.6	38952.8	47702.1	44293	29892	216856	274786	38994.9	20291.9	58625.5	43781.3	91353.4	181905	153590	60333.3	44039.6	99822.8				48797.6	36194.8	33145.2	19227.9	15350.6	20001.8	31841.2
CH60_HUMAN	60 kDa heat shock protein, mitochondrial OS	Homo sapiens GN	HSPD1		0.093192	100	0.0115207	1.74872		0.278439	186	0.0214286	0.985613		5348.38	1040.22	0.194492			14055.1	12672	10499.3	5352.71	11574.7	861.62	15823.2	16473.7	4146.63	957.471	4035.77	1828.57	4181.83	4299.33	2187.42	13748.5	1044.54	243.805	1942.3	15919.9				2139.8	4568.57	1959.09	180.983	2376.62	1341.69	153.558
CKAP4_HUMAN	Cytoskeleton-associated protein 4 OS	Homo sapiens GN	CKAP4		0.146861	139	0.0160138	-0.950169		0.929936	416	0.0479263	-0.102154		25739.7	4638.15	0.180195			83423.2	19095.3	12511.5	64980	13325.8	9637.95	10492.3	14546	15727.1	21751.7	13873.9	27001.4	81044	62512.6	39721.7	20007.3	94144.4	13262.8	79540.3	11786.5				21940.6	50892.1	42565.1	12777.8	8439.8	31726.9	8442.4
CLCA4_HUMAN	Calcium-activated chloride channel regulator 4 OS	Homo sapiens GN	CLCA4		0.154156	147	0.0169355	0.995198		0.492957	282	0.0324885	0.274473		132655	13244.7	0.0998431			77130.2	350386	41186.9	99018.4	389127	144295	1.26104e+06	728645	60495.5	382755	225432	54933.2	57706.2	129583	63251	172162	127879	82074.3	65413.3	337802				70693.8	34976.5	30542.1	35611.9	59438.9	23998.2	9943.95
CLCB_HUMAN	Clathrin light chain B OS	Homo sapiens GN	CLTB		0.152167	146	0.0168203	-0.794764		0.123484	120	0.0138249	0.718979		32769.4	6440.92	0.196553			38587.3	54962.7	8959.71	65089.8	19098.6	20239.2	16133	22684.3	23960.9	13487.9	25039.8	47285.1	101781	58304.7	19947.7	22810.5	149803	33285.3	37425.3	29581.4				18905.4	14631.8	13067.6	10285.8	4426.58	7931	7892.33
CLH1_HUMAN	Clathrin heavy chain 1 OS	Homo sapiens GN	CLTC		0.606835	317	0.0365207	0.180432		0.906363	409	0.0471198	0.0245081		96606	6501	0.067294			251839	165705	146259	202574	148175	47190.4	89934.3	137347	103984	181527	116683	49079.2	190216	117095	181311	74349.4	174519	63830.5	188107	110224				90355	84608.1	98443.7	47310.3	44194.5	71476.2	35693
CLIC1_HUMAN	Chloride intracellular channel protein 1 OS	Homo sapiens GN	CLIC1		0.359031	230	0.0264977	0.580676		0.855715	399	0.0459677	-0.136474		40525.6	5429.25	0.133971			179501	59957.9	60583.4	159471	147656	27747	14809	45814.3	16645.1	122154	46614.3	97943	153621	49689.3	9190.39	91887	9924.79	30329.8	14508.9	127856				222111	130924	62339.4	32386.2	19359.7	29966.1	18748.6
CLIC3_HUMAN	Chloride intracellular channel protein 3 OS	Homo sapiens GN	CLIC3		0.271888	199	0.0229263	0.638973		0.773641	375	0.0432028	-0.200542		220424	12372.9	0.0561325			621027	384596	60705.9	525192	281594	42551.8	66973.9	54098.8	26406.6	154075	140841	304341	379495	218831	38824.4	54394.9	28607.6	22597.3	33362.2	55009.5				33584.5	404722	319316	144021	169362	265531	86934.3
CLUS_HUMAN	Clusterin OS	Homo sapiens GN	CLU		0.0944644	102	0.0117512	-0.945462		0.584426	314	0.0361751	-0.346999		161127	13356	0.0828908			67883.3	128497	206250	104843	110267	76974.8	91794.2	54386.8	253210	244779	223024	144296	209793	104309	86836.4	392788	235051	801959	162852	367496				140596	470372	104057	85081.4	66660.2	58754.4	117936
CO1A2_HUMAN	Collagen alpha-2(I) chain OS	Homo sapiens GN	COL1A2		0.684116	344	0.0396313	0.176351		0.416605	243	0.0279954	0.411159		242238	21140.7	0.0872726			189891	182179	2.2254e+06	195356	93784	186446	237181	181496	305649	484417	152146	79524.3	397869	300211	297374	304466	379033	92021.8	252331	229089				540698	336865	389749	458936	273399	466157	539471
CO3_HUMAN	Complement C3 OS	Homo sapiens GN	C3		0.0125833	25	0.00288018	1.00081		0.0548475	71	0.00817972	0.850463		2.10945e+06	211654	0.100336			1.45783e+06	4.77946e+06	6.56748e+06	1.87494e+06	3.77388e+06	2.42712e+06	2.23851e+06	1.36109e+06	3.09027e+06	1.3947e+06	549643	1.92981e+06	1.92949e+06	1.20991e+06	1.67934e+06	5.63636e+06	980246	338933	1.84659e+06	1.84413e+06				3.51215e+06	1.93686e+06	2.85531e+06	875911	1.07797e+06	1.35153e+06	1.45043e+06
CO4A_HUMAN	Complement C4-A OS	Homo sapiens GN	C4A		0.0313429	50	0.00576037	0.843325		0.150242	135	0.015553	0.439367		80991	9815.94	0.121198			56726.5	250150	139526	152759	207618	121231	205093	41045.7	222008	134805	49841.9	55054.1	41223.7	47129.7	102101	230189	122780	38733.4	123927	131311				348373	51581.9	58025.2	94733.4	82540.4	82893.8	58644.8
COF1_HUMAN	Cofilin-1 OS	Homo sapiens GN	CFL1		0.878426	403	0.0464286	0.132588		0.525871	293	0.0337558	-0.412334		72233.2	7687.72	0.106429			500149	19955.6	39759.8	148747	132143	20370.3	69155.1	101589	13385	51248.9	103705	102351	130543	114860	10918.5	375769	17016.6	35520.1	16554.7	23945.6				74830.8	119741	75266.8	15420.3	7190.59	19967.8	34804.6
COR1A_HUMAN	Coronin-1A OS	Homo sapiens GN	CORO1A		0.677388	339	0.0390553	0.355827		0.0920456	102	0.0117512	1.10929		113612	8033.48	0.0707095			19303.9	257660	161976	15046.5	50869.5	36140.5	20016.7	45736.7	1.66737e+06	448829	81043.3	17129	217152	70384.5	161917	39399	35109.9	4792.66	162261	311468				560598	8208.77	25603.1	97685.5	50060.8	42921	73745.3
CRIS3_HUMAN	Cysteine-rich secretory protein 3 OS	Homo sapiens GN	CRISP3		0.977085	429	0.049424	-0.0228601		0.202852	156	0.0179724	-0.481103		1.24442e+06	133749	0.107479			479641	3.92571e+06	2.66664e+06	579628	651169	1.73951e+06	889724	2.00506e+06	2.09366e+06	969458	1.91631e+06	1.04739e+06	555553	4.99417e+06	441072	162769	6.6246e+06	2.25164e+06	2.38115e+06	674840				631060	145189	433758	2.34773e+06	722363	2.0595e+06	321028
CRNN_HUMAN	Cornulin OS	Homo sapiens GN	CRNN		0.506402	287	0.0330645	-0.479083		0.698092	351	0.0404378	-0.303199		2.84302e+07	3.37748e+06	0.118799			2.03281e+07	5.39474e+07	4.31137e+07	1.47798e+07	1.9818e+07	2.00049e+07	3.73716e+07	8.29944e+07	1.28954e+07	1.42219e+07	1.14934e+08	6.07383e+07	9.11469e+07	1.08736e+08	1.27658e+07	3.88896e+06	1.5166e+08	1.14903e+07	36764131	4.48991e+07				3.97708e+07	9.14414e+06	5.72324e+06	7.04682e+06	3.379e+06	4.91359e+06	6.51511e+06
CRYAB_HUMAN	Alpha-crystallin B chain OS	Homo sapiens GN	CRYAB		0.645095	328	0.037788	-0.33386		0.263269	180	0.0207373	0.670092		51386.8	9414.43	0.183207			126149	163847	25046.3	129752	46714.8	5810.73	6896.03	5377.06	5452.59	6571.41	75665.4	65879.8	92115.7	201588	9869.04	6800.55	128068	1664.98	22336.3	1911.86				4677.28	124784	39301.5	20666.3	13227.6	32327	8500.98
CTNA1_HUMAN	Catenin alpha-1 OS	Homo sapiens GN	CTNNA1		0.945206	422	0.0486175	-0.0352204		0.784649	381	0.043894	0.184934		17239.5	2563.68	0.148709			60771.8	18744.1	12000.9	45033.2	37890.2	16345.4	44105.3	56856.7	4427.83	14391.1	52864.5	28093	28318.2	33853.9	10655.8	45396.2	53934.6	9249.44	15349.5	48855				50682.1	10444.4	20991.5	2485	6997.03	15397.9	121462
CYC_HUMAN	Cytochrome c OS	Homo sapiens GN	CYCS		0.152152	145	0.0167051	-0.734473		0.57309	310	0.0357143	-0.376698		43094.1	10651.6	0.247171			21089	12097	54264.8	48428.5	41012.4	9318.38	182197	57962.8	62899.5	38447.5	88779.6	14493.7	113800	49903	132136	77062.7	241150	20025.4	46273.9	162641				351.998	69133.9	31840	8424.82	5449.2	18929	8819.08
CYTA_HUMAN	Cystatin-A OS	Homo sapiens GN	CSTA		0.242263	188	0.021659	-0.913466		0.00256982	20	0.00230415	-1.43138		4.0138e+06	474500	0.118217			574989	880372	2.39155e+07	1.55083e+06	1.71071e+06	5.29701e+06	2.59455e+07	1.16396e+07	5.11885e+06	2.0517e+06	1.12393e+07	3.65594e+06	7.40395e+06	1.74331e+07	7.72538e+06	3.04214e+06	1.35991e+07	5.96389e+06	7.76354e+06	4.32414e+06				4.16111e+06	1.3832e+06	992704	1.29958e+06	453076	2.14617e+06	443588
CYTB_HUMAN	Cystatin-B OS	Homo sapiens GN	CSTB		0.148685	141	0.0162442	1.10839		0.330717	207	0.0238479	0.356324		1.41855e+06	341705	0.240883			4.04474e+06	2.28234e+06	1.43558e+06	5.68627e+06	2.27616e+06	1.45296e+06	1.62207e+06	4.68769e+06	279362	754979	2.61948e+06	4.4431e+06	1.52718e+06	2.92437e+06	258819	4.22873e+06	212033	173844	250760	757206				1.48843e+06	660830	494184	453038	372727	499332	257831
CYTS_HUMAN	Cystatin-S OS	Homo sapiens GN	CST4		0.738556	361	0.0415899	-0.319253		0.226487	166	0.0191244	0.558466		75254.4	15593.1	0.207204			61863.1	77824.5	26292.3	35151.1	10103.2	30919.3	700877	37675.1	140862	30846	1.45938e+06	33965.4	13786.2	38311.4	33164.2	76418.5	29877.8	395375	48332.5	40509.4				55284.7	29463.6	12966.9	15664.1	23783.3	11034.7	17064.3
DAF_HUMAN	Complement decay-accelerating factor OS	Homo sapiens GN	CD55		0.358806	229	0.0263825	0.508741		0.450327	260	0.0299539	0.474505		92036.4	16220.5	0.17624			66900	316828	158282	80420.4	111811	176903	552581	346189	258926	53433.4	189445	39706.5	100342	265911	140166	73470.2	470330	72936.7	156017	27084.5				44503.3	51487.7	25765.5	23829.4	21075.5	63517	42907.9
DC1I2_HUMAN	Cytoplasmic dynein 1 intermediate chain 2 OS	Homo sapiens GN	DYNC1I2		0.0129513	27	0.0031106	-1.91136		0.0486255	64	0.00737327	-1.36632		23875.8	2248.45	0.0941729			22117.4	15739.4	24097.3	12670	7341.94	7061.92	127963	47083.7	4763.46	11753.5	134128	40084.3	69464.1	133793	51215.2	38112.8	273503	10844.5	82440.1	56217.1				12197.5	4286.53	3300.67	678.961	11232.8	2730.75	797.151
DCD_HUMAN	Dermcidin OS	Homo sapiens GN	DCD		0.0196671	36	0.00414747	-1.10678		0.00268713	21	0.00241935	-1.22335		89710.7	10851.3	0.120959			29085.7	110293	43411.2	179814	45413.2	49397.6	91009.2	121693	86306.2	127441	68003.8	537090	169268	134432	107303	63261	508428	74254.8	251262	111064				97260.9	17227.5	30293.2	37269	63894	95830.3	81100.6
DDX3X_HUMAN	ATP-dependent RNA helicase DDX3X OS	Homo sapiens GN	DDX3X		0.383686	242	0.0278802	0.620522		0.192015	150	0.0172811	0.494306		34572.8	7751.02	0.224194			35257.9	44856.9	19068	53412.5	32093.3	29020.2	32012.1	25945.7	19616.1	23719.3	16400	9804.77	409004	47046.4	14847.3	5133.21	17209.6	10625.9	11810.5	9909.71				5663.16	57445	46249	29811.2	37755	48423.9	23970.6
DEF3_HUMAN	Neutrophil defensin 3 OS	Homo sapiens GN	DEFA3		0.594264	310	0.0357143	0.423322		0.584975	315	0.0362903	0.842718		4.94566e+06	930534	0.188152			507264	4.57518e+06	1.7677e+06	313794	761246	212030	426704	714193	1.73023e+07	8.59682e+07	988808	659863	4.55483e+06	1.44375e+06	1.10422e+06	568396	315187	90495.2	1.01704e+06	2.09818e+06				2.28135e+06	4.96759e+06	1.19664e+07	5.56475e+07	2.74796e+07	3.8053e+07	7.01663e+07
DESP_HUMAN	Desmoplakin OS	Homo sapiens GN	DSP		0.404905	253	0.0291475	0.329978		0.0403127	55	0.00633641	0.648903		7.07373e+06	588479	0.0831922			1.94628e+07	8.34579e+06	3.72009e+06	1.7968e+07	4.31826e+06	1.95371e+06	4.82443e+06	4.00759e+06	4.0519e+06	3.24565e+06	4.75659e+06	5.97328e+06	1.50447e+07	1.50257e+07	2.86926e+06	2.74796e+06	4.03372e+06	1.65146e+06	2.71518e+06	1.73054e+06				6.66944e+06	1.32648e+07	7.88034e+06	5.7754e+06	3.60338e+06	4.97856e+06	4.69262e+06
DHSO_HUMAN	Sorbitol dehydrogenase OS	Homo sapiens GN	SORD		0.444682	265	0.03053	0.706125		0.322252	199	0.0229263	-0.908608		11030.4	1526.22	0.138364			49084.1	6577.92	5705.79	47755.1	3260.51	9849.53	12099.5	3076.21	1289.38	1414.77	7966.59	17661	54896.8	17989.7	827.564	25289.9	580.71	8053.91	121.778	2117.62				903.976	11965.6	5623.66	1570.67	684.316	1099.65	595.986
DMBT1_HUMAN	Deleted in malignant brain tumors 1 protein OS	Homo sapiens GN	DMBT1		0.615334	320	0.0368664	0.405485		0.0287942	46	0.00529954	1.67404		130076	22070.3	0.169672			24806.5	368388	62995	18060.9	32863.7	56473.5	69198.1	164424	666146	46901.3	202978	10793.4	109827	14688.8	37542.7	14432.2	38192	538064	296190	85485.3				131457	24137.9	580851	56994.7	591533	108425	261968
DSG1_HUMAN	Desmoglein-1 OS	Homo sapiens GN	DSG1		0.0654094	79	0.00910138	0.990441		0.30207	190	0.0218894	-0.304821		401147	37606.3	0.093747			1.14398e+06	469255	450278	1.92339e+06	279615	1.86381e+06	596520	903964	263616	80961.2	220342	445443	610324	771833	298003	212516	465391	151185	346580	52348.8				83281.9	188101	114879	63336.4	116824	61109.9	87423.8
DSG3_HUMAN	Desmoglein-3 OS	Homo sapiens GN	DSG3		0.0713062	83	0.00956221	0.644074		0.534984	295	0.0339862	0.177279		1.10519e+06	82653.4	0.0747868			1.82574e+06	1.55863e+06	1.55847e+06	2.47742e+06	1.68382e+06	3.87259e+06	2.17808e+06	2.24124e+06	386012	224183	1.11065e+06	1.30464e+06	1.53087e+06	1.60895e+06	838884	1.77458e+06	861996	563882	940434	339602				485912	600911	338103	179055	112513	275412	105961
ECM1_HUMAN	Extracellular matrix protein 1 OS	Homo sapiens GN	ECM1		0.646273	329	0.0379032	-0.223416		0.0265594	43	0.00495392	-0.992898		1.39045e+06	115353	0.0829613			785344	1.05083e+06	1.08081e+06	1.01833e+06	1.34819e+06	623695	9.67721e+06	3.49197e+06	376445	345546	2.70793e+06	988377	3.55419e+06	3.04902e+06	700516	518499	1.07308e+07	614332	563776	4.26668e+06				285275	258491	266613	149556	104694	412110	188580
EF1A1_HUMAN	Elongation factor 1-alpha 1 OS	Homo sapiens GN	EEF1A1		0.909144	410	0.047235	0.0590487		0.414773	241	0.027765	0.466216		768292	91716.8	0.119377			2.72369e+06	1.10982e+06	249314	1.95204e+06	601793	72203.6	228713	148343	119294	214193	630212	734906	1.07389e+06	1.36987e+06	247232	338249	392155	65361.4	122567	206176				131940	1.11721e+06	825512	348696	318187	546549	408740
EF1G_HUMAN	Elongation factor 1-gamma OS	Homo sapiens GN	EEF1G		0.505134	286	0.0329493	0.516744		0.0694537	84	0.00967742	1.35168		126732	16268.8	0.128372			187069	362252	33533.5	98114.6	208018	58831.6	36556.2	51364.1	172578	470526	88113.3	62812.5	223729	199056	30911.2	157510	92574.1	22243.9	14244.2	105615				72470	152427	112637	134186	103589	161097	148729
EF2_HUMAN	Elongation factor 2 OS	Homo sapiens GN	EEF2		0.148933	142	0.0163594	0.723649		0.813269	388	0.0447005	0.0493244		294722	24967.3	0.0847146			792985	600120	148770	321967	396386	123426	199429	204749	88914.6	132307	209773	216666	310169	405616	108205	206977	68340.2	39246.2	129088	147455				83064.3	224299	193144	229669	93973.2	276741	73289.8
EFHD2_HUMAN	EF-hand domain-containing protein D2 OS	Homo sapiens GN	EFHD2		0.172514	158	0.0182028	0.971721		0.0310195	48	0.00552995	1.35448		7214.04	1053.89	0.146088			2371.26	19546.4	11231.6	3021.78	8180.83	3387.9	9224.09	3003.28	92282.5	74787.7	1317.79	2068.27	5584.28	1798.27	3952.69	15777.9	4817.71	6421.32	4917.9	26406.7				12306.8	2880.04	4676.19	6600.38	20075.5	15827.4	3939.99
ELAF_HUMAN	Elafin OS	Homo sapiens GN	PI3		0.215777	176	0.0202765	-0.456758		0.811181	387	0.0445853	0.063601		119343	19102.7	0.160066			107838	154453	35547.2	87464	70392	226508	756970	165786	27604.5	12383	227241	322114	27433.5	129392	236253	98108.8	752458	124553	87556.6	14374.7				9628.8	22437.9	22323.5	14276.1	8467.1	12015.3	10467
ELNE_HUMAN	Neutrophil elastase OS	Homo sapiens GN	ELANE		0.742734	362	0.0417051	-0.234016		0.708035	356	0.0410138	0.290818		466138	66679.5	0.143047			89577	691487	663217	114248	95194.3	78968	112373	74206.4	3.93208e+06	3.63575e+06	383211	98725.9	234086	358399	817431	168806	251379	54149.8	835429	908765				314613	178861	607792	1.06952e+06	771454	630288	1.3269e+06
ENDOU_HUMAN	Poly(U)-specific endoribonuclease OS	Homo sapiens GN	ENDOU		0.12831	131	0.0150922	0.922738		0.167537	144	0.0165899	0.563846		79651.3	14278.7	0.179264			102955	186501	32004.3	52519.5	138450	169567	154182	242020	83394.6	47395.6	62882.9	62095.7	117875	100068	35299.2	126239	73354.4	18872.5	26244.6	35757.3				66015.2	115366	114257	75313.9	92293	43439.6	25620.9
ENOA_HUMAN	Alpha-enolase OS	Homo sapiens GN	ENO1		0.299007	205	0.0236175	0.673048		0.37312	223	0.0256912	-0.593148		1.10945e+06	147707	0.133135			1.64705e+06	2.30897e+06	484969	1.80017e+06	3.59506e+06	560200	1.31674e+06	577205	452466	782330	871607	1.13391e+06	1.42735e+06	1.35405e+06	381587	3.88919e+06	438726	184279	150648	658573				193473	930396	500148	279012	64213.8	526757	121011
ENPL_HUMAN	Endoplasmin OS	Homo sapiens GN	HSP90B1		0.544837	296	0.0341014	-0.240288		0.490526	281	0.0323733	0.225339		22109.2	3360.09	0.151977			86900.6	31423.9	7241.81	59817.1	41065.5	6498.35	35943.8	9459.05	11776.1	17561	30998.4	28319.8	28092.5	27540.4	36992.2	17014.1	34190.9	16084.9	24070	11022.8				30334.4	35914.4	32363.4	39981	12204.1	62870.3	83333.6
ERO1A_HUMAN	ERO1-like protein alpha OS	Homo sapiens GN	ERO1L		0.101695	112	0.0129032	0.779046		0.414502	240	0.0276498	0.377167		629506	78424.9	0.124582			959793	1.33471e+06	355720	1.22521e+06	877521	503100	678472	674627	577451	724637	493649	554571	1.09486e+06	1.05777e+06	239451	796627	354013	151994	155173	693938				231858	465695	516166	381253	245917	426948	465039
ERP29_HUMAN	Endoplasmic reticulum resident protein 29 OS	Homo sapiens GN	ERP29		0.324205	219	0.0252304	0.67456		0.335902	208	0.0239631	0.472223		7069	1637.82	0.231691			18063.4	27483.1	6543.76	10622.9	24617.9	4110.87	11356.5	25843.6	5321.98	13942.5	6151.38	6928.02	15273.1	11898.4	6413.47	45656	3888.51	7568.38	1215.77	6426.26				6402.85	4215.41	3465.59	13062.5	4085.81	4872.1	4259.72
ERP44_HUMAN	Endoplasmic reticulum resident protein 44 OS	Homo sapiens GN	ERP44		0.896751	406	0.0467742	-0.0926327		0.911758	412	0.0474654	-0.132661		8264.49	1508.59	0.182539			14694.9	10342.8	1295.54	10824.1	12512.1	1465.03	7350.2	1985.1	3530.28	4131.13	4247.87	7619.6	12550.3	11440.2	2259.63	17248.8	8330.22	1557.24	1526.47	1118.82				1920.47	69878.9	11790.4	1470.09	2846.98	12524.1	3100.1
ES8L1_HUMAN	Epidermal growth factor receptor kinase substrate 8-like protein 1 OS	Homo sapiens GN	EPS8L1		0.927378	416	0.0479263	0.0436072		0.637236	331	0.0381336	-0.366807		14629.5	2979.91	0.203692			61843.6	14508.2	13374.4	46371.2	5661.59	5682.15	16656	23995.2	4706.29	17518.8	9631.35	26154.7	32297.3	28156.5	6209.78	11065.3	37274.7	7207.93	6065.45	5573.74				8365.36	16810.1	20044.9	10488.1	24964.9	30876.8	20965.1
EVPL_HUMAN	Envoplakin OS	Homo sapiens GN	EVPL		0.551741	298	0.0343318	-0.240087		0.313585	194	0.0223502	-0.458799		1.09164e+06	81481.8	0.0746418			2.70904e+06	813422	806766	1.5354e+06	705084	360693	875870	1.73296e+06	244971	563382	1.55926e+06	1.61143e+06	2.42376e+06	2.34049e+06	400578	457901	1.786e+06	460512	536748	845550				534419	1.06751e+06	864660	492858	334476	832888	462640
EZRI_HUMAN	Ezrin OS	Homo sapiens GN	EZR		0.924035	415	0.0478111	0.046356		0.432766	252	0.0290323	0.309386		141203	18893.9	0.133806			216614	189097	90661	301693	155298	55378.1	497473	248614	122515	180759	249575	146528	410174	261902	104590	242491	120379	97275.6	93710.5	539233				87918.4	92227.6	62358.3	32854.9	19152.3	45348.1	36276.6
FABP5_HUMAN	Fatty acid-binding protein, epidermal OS	Homo sapiens GN	FABP5		0.0166665	33	0.00380184	-2.40614		2.21172e-07	2	0.000230415	-3.08612		1.93749e+07	1.37974e+06	0.071213			2.2514e+06	1.19255e+06	1.73158e+06	1.09216e+07	6.90424e+06	639152	2.65533e+08	4.78118e+07	14893845	5.8588e+06	2.77416e+07	1.73869e+07	1.39648e+07	8.44977e+07	8.49053e+07	2.5679e+07	7.97832e+07	1.82679e+07	7.73697e+07	3.14431e+07			#REF!	1.35719e+06	948146	911454	895501	791236	1.02442e+06	977406
FAS_HUMAN	Fatty acid synthase OS	Homo sapiens GN	FASN		0.414922	257	0.0296083	0.495976		0.38877	231	0.0266129	-0.27099		74925.9	5627.07	0.0751018			306922	169823	30685.9	270331	90259.2	92932.1	71196.3	90230.1	52044.7	73992.7	56169.3	104488	102671	91303.1	42895.7	64146.6	367864	14445.5	68306.3	57701.3				77391.8	159702	96922	51797.2	34028.7	90148.9	53476.5
FBLN1_HUMAN	Fibulin-1 OS	Homo sapiens GN	FBLN1		0.473796	279	0.0321429	0.376475		0.301041	189	0.0217742	-0.492513		218641	44352.9	0.202857			85022.8	334483	2.19133e+06	59399.4	186718	265923	258839	81297.7	766069	116397	62836.1	77399.5	212381	100763	259065	178111	229674	141552	1.8124e+06	279753				952034	26120.9	93652.2	60904.2	355610	99333.6	186729
FBX50_HUMAN	F-box only protein 50 OS	Homo sapiens GN	NCCRP1		0.0832039	91	0.0104839	1.00321		0.26217	178	0.0205069	0.672915		126758	26232.2	0.206948			192864	237722	62584.2	133864	244193	133292	71101	98275.3	49318.9	166473	62841.7	172908	107386	135717	11385.8	162693	37446.1	40713.2	18442.6	77755.9				23725.5	245934	160254	95695.9	69976.1	71511.1	98774.3
FCGBP_HUMAN	IgGFc-binding protein OS	Homo sapiens GN	FCGBP		0.849531	396	0.0456221	0.129693		0.693157	349	0.0402074	-0.12637		3.07732e+06	498211	0.161898			739404	2.97968e+06	2.36844e+07	1.21282e+06	819786	3.02247e+06	1.78694e+06	2.00765e+06	2.98226e+07	1.66871e+06	1.84054e+06	766568	2.66886e+06	2.9652e+06	3.35328e+06	1.48042e+06	4.97914e+06	4.71308e+06	5.74316e+06	6.65014e+06				1.56574e+06	672409	1.54514e+06	1.94396e+06	2.72567e+06	1.71832e+06	2.7975e+06
FETUA_HUMAN	Alpha-2-HS-glycoprotein OS	Homo sapiens GN	AHSG		0.535761	293	0.0337558	0.336118		0.716723	361	0.0415899	0.0683384		219182	37198.4	0.169715			112993	369384	417895	315338	338739	135202	268956	115254	359274	158480	130523	175586	118209	74004.5	231171	718297	74187.6	295503	472210	350811				156996	24172.3	31231.3	65719.6	52486	71826	37939.2
FIBA_HUMAN	Fibrinogen alpha chain OS	Homo sapiens GN	FGA		0.92243	414	0.0476959	0.0402422		0.220327	161	0.0185484	-0.736513		209368	9814.96	0.0468789			121074	175354	245297	384355	684916	345926	139173	143008	136815	314692	55152.1	158138	209375	111537	411478	1.28064e+06	452351	139015	148861	287601				209024	71986.1	63290.1	24597	23555.7	51279	39406.5
FIBB_HUMAN	Fibrinogen beta chain OS	Homo sapiens GN	FGB		0.681474	342	0.0394009	-0.257746		0.658117	337	0.0388249	-0.121987		550387	60293.7	0.109548			395792	331413	487905	247410	1.46418e+06	229414	492309	303338	1.21358e+06	1.0891e+06	343722	399674	497331	438370	458727	4.63288e+06	1.14619e+06	120606	546901	392654				424910	157799	218526	137648	294486	306674	316450
FIBG_HUMAN	Fibrinogen gamma chain OS	Homo sapiens GN	FGG		0.396711	251	0.0289171	-0.576684		0.587922	317	0.0365207	0.207044		491839	70989.2	0.144334			125735	276170	439647	192853	997114	99097	172367	102499	637064	739218	97242.2	143713	332190	168504	632113	3.46668e+06	783831	111085	800916	630833				216950	40895.4	89539.7	39370.1	117711	47929.9	102234
FINC_HUMAN	Fibronectin OS	Homo sapiens GN	FN1		0.457824	273	0.0314516	-0.659125		0.363305	218	0.0251152	-0.397796		118299	12251.8	0.103566			67805.4	107112	51276.1	55411.9	160119	63130.4	439318	70196.5	55627.5	50694.7	416728	137157	56929	34492.5	147669	335028	24668.8	2.18681e+06	72941.1	51730.5				70152.3	33241.7	31549.2	12418.6	25133.1	48642	13584.4
FLNA_HUMAN	Filamin-A OS	Homo sapiens GN	FLNA		0.11544	124	0.0142857	1.05855		0.0650001	81	0.0093318	0.838816		113406	15983.3	0.140939			96213.2	414131	72052.9	100308	189097	280143	209373	116329	220590	146321	373762	31316.4	163539	91237.9	105123	83831.4	48523.7	22500.3	66116.4	236350				234826	28987.5	112187	55584.2	52445.5	63952.6	80055.1
FLNB_HUMAN	Filamin-B OS	Homo sapiens GN	FLNB		0.450903	268	0.0308756	0.14268		0.054164	69	0.00794931	-0.488002		59402.6	7256.67	0.122161			77604.6	73244.8	77596.3	152592	76133.7	96352	160833	93206.2	63697.1	38570.7	85227.9	48910.6	80588.9	82780	77683.2	146016	82199.6	96770.5	77148.6	131412				116036	23287.4	29569.4	47656.1	48032.6	44977	45005.7
FOLR1_HUMAN	Folate receptor alpha OS	Homo sapiens GN	FOLR1		0.856127	398	0.0458525	-0.151475		0.382703	229	0.0263825	-0.42779		2872.75	563.766	0.196246			263.347	10857.3	32051	1227.71	327.472	357.263	3415.48	1859.29	38903.3	1843.26	985.045	5500.27	2949.32	891.717	3002.48	69.3282	2596.32	26521	40963.1	8904.6				8189.8	2101.6	1101.5	1437.83	843.62	2044.4	3098.58
FPPS_HUMAN	Farnesyl pyrophosphate synthase OS	Homo sapiens GN	FDPS		0.0335242	52	0.00599078	1.25277		0.521247	291	0.0335253	0.614336		86034.9	14076.4	0.163613			37713.9	222713	137805	39514.5	72312.5	185814	403406	233427	116608	73018.5	58654	21931.4	40068.3	37397.9	67792.4	102857	52275.8	36739	105497	265011				81242	426849	486956	732844	203598	141817	82014.2
G3P_HUMAN	Glyceraldehyde-3-phosphate dehydrogenase OS	Homo sapiens GN	GAPDH		0.228702	184	0.0211982	-0.718476		9.38256e-06	3	0.000345622	-3.10785		327688	51265.4	0.156446			502215	143144	104065	399986	346549	87719.7	1.16066e+06	149400	144678	78973.8	1.09189e+06	809005	239235	1.95509e+06	653841	369871	752087	25141.7	106801	827309				53651.1	129711	82196.6	48138.3	20747.9	82296.2	32892.7
G6PI_HUMAN	Glucose-6-phosphate isomerase OS	Homo sapiens GN	GPI		0.656591	333	0.0383641	-0.111489		0.671127	342	0.0394009	0.206862		131602	18837.7	0.143142			43932.5	98556	426089	59078.7	187044	83046.4	112405	67062.7	219791	189265	52497.9	88424.4	208942	91976.6	168339	212662	166120	40773.5	259960	106884				372346	78136.5	92335.5	114989	104838	294753	107255
GBB2_HUMAN	Guanine nucleotide-binding protein G(I)/G(S)/G(T) subunit beta-2 OS	Homo sapiens GN	GNB2		0.142583	137	0.0157834	-0.967833		0.0932699	104	0.0119816	1.10704		20862.6	3344.29	0.160301			32424.9	12197.8	5550.31	19974.9	20176.9	1699.64	4718.15	2001.35	642.931	702.682	14818.9	17778.2	4961.38	22003.5	135070	11700.5	1596.64	9964.08	5288.71	2592.87				6041.5	44641.5	21949.7	83077.7	6443.21	27783	32922.3
GBLP_HUMAN	Guanine nucleotide-binding protein subunit beta-2-like 1 OS	Homo sapiens GN	GNB2L1		0.106008	114	0.0131336	1.16822		0.522332	292	0.0336406	0.267225		30820.7	3506.5	0.113771			111418	69093.9	9126.41	76250.1	41291.8	6771.47	33431.5	12521.7	29089.4	15751	12625.4	10143.1	62987.8	59065.3	13298.4	12175.4	6711.48	2945.44	8180.07	3674.27				7691.24	78127.8	17826.1	16274.6	8095.39	24909	11618.1
GDIR1_HUMAN	Rho GDP-dissociation inhibitor 1 OS	Homo sapiens GN	ARHGDIA		0.934341	418	0.0481567	0.0455202		0.378789	226	0.0260369	0.442645		91155.5	18146.8	0.199076			189228	161724	35749.7	249540	170186	99276.5	142560	52683.1	94230.8	283949	61949.6	59668.7	191576	132832	101217	224054	758929	25306	59982.1	68777.1				152980	57330.9	42132.4	37139.6	25443.4	28750.7	33480.4
GDIR2_HUMAN	Rho GDP-dissociation inhibitor 2 OS	Homo sapiens GN	ARHGDIB		0.73838	360	0.0414747	-0.258491		0.6264	326	0.0375576	0.243035		77410.9	9470.09	0.122335			20444.1	142351	271600	16869	17167.6	17118.5	138007	25130.9	274915	211092	113143	15926.9	138309	72031.5	198345	43385.9	56286.7	28374.4	75948.2	547927				152561	13510.9	33670.4	38327	34840.2	17521.9	46380.7
GELS_HUMAN	Gelsolin OS	Homo sapiens GN	GSN		0.00880828	21	0.00241936	1.21681		0.488891	280	0.0322581	0.260993		561705	48275.9	0.0859452			548180	821810	563181	409260	802426	909937	1.08426e+06	972303	835599	807052	418113	266746	346718	420425	305487	1.00498e+06	228494	126220	234327	559177				143796	163781	159296	112581	250213	294828	163487
GGCT_HUMAN	Gamma-glutamylcyclotransferase OS	Homo sapiens GN	GGCT		0.908642	409	0.0471198	-0.0457315		0.204868	157	0.0180876	-0.332931		370094	47874.4	0.129357			300565	652908	414438	254097	358659	448778	1.07405e+06	623136	340645	290367	449531	284562	422982	857474	582469	250355	1.38467e+06	164731	653641	744822				457980	99210.8	76329.9	83832.8	90819.6	130549	61891.9
GLNA_HUMAN	Glutamine synthetase OS	Homo sapiens GN	GLUL		0.0224247	39	0.00449309	1.41324		0.680462	345	0.0397465	-0.149974		629640	124232	0.197307			774341	453511	418996	678870	890537	898121	3.07667e+06	1.14676e+06	1.06242e+06	890464	159113	460223	507649	316731	296215	1.18178e+06	338267	80587.1	395277	629657				339205	184928	262704	418322	394780	201576	127844
GLOD4_HUMAN	Glyoxalase domain-containing protein 4 OS	Homo sapiens GN	GLOD4		0.000260288	2	0.000230415	2.66001		0.0545384	70	0.00806452	0.945632		9265.34	1728.34	0.186539			16264.4	38796.5	5065.27	18027.6	17396	15280.4	9911.78	11183.3	63896.3	20930	3428.78	5432.87	1455.56	1741.35	2632.23	11031.4	2698.24	915.716	1989.69	24915.5				10252.6	4655.19	6233.64	6022.26	4453.79	4219.76	4341.98
GLTP_HUMAN	Glycolipid transfer protein OS	Homo sapiens GN	GLTP		0.0974655	106	0.012212	1.58963		0.452539	262	0.0301843	0.483085		52603.9	6231.51	0.118461			100527	44761.5	5135.76	105853	53021.9	62239.3	63933.8	101094	31086.9	35163	33577.5	29879.9	75875.5	65093	9498.57	15746.8	20235.5	2673	1996.63	55313.7				62397.9	17702.2	46963.8	16168.2	29819.1	43282.5	12328.2
GLU2B_HUMAN	Glucosidase 2 subunit beta OS	Homo sapiens GN	PRKCSH		0.6717	336	0.0387097	0.371543		0.642342	332	0.0382488	0.354023		24478.9	5404.17	0.220768			62353.9	44835.4	29989.8	12633.1	37506.7	15406.7	53911.8	34672.4	136129	99414.6	23888.1	33353.7	133051	49349	13210.2	189854	20274.7	10789.1	5344.45	42805.3				2181.74	16427.9	5982.94	4210.68	4048.77	7494.77	2771.64
GNAI2_HUMAN	Guanine nucleotide-binding protein G(i) subunit alpha-2 OS	Homo sapiens GN	GNAI2		0.260496	196	0.0225806	0.561485		0.440672	255	0.0293779	0.334111		14543.8	3597.05	0.247325			20510.3	220336	13110.3	14616.4	13881.4	3379.35	7992.36	15503.9	10885.7	17989.3	14944	44885.8	13628.8	23106.9	14113	4490.25	10635.3	1420.47	8159.89	4854.3				8842.56	12739.1	20627.5	22780.2	18127.9	26692.1	3816.7
GRN_HUMAN	Granulins OS	Homo sapiens GN	GRN		0.785501	371	0.0427419	-0.187211		0.0816457	94	0.0108295	-0.991026		64415.4	12129.1	0.188296			171767	31524.8	18044.2	141240	93175.8	18851.9	62452.3	171556	146512	116837	158682	58004.7	78873.6	193000	24203.4	44234.8	656292	27669.7	44911.3	128614				6536.48	21170.3	20962.4	18453.7	9905.74	26041	7089.86
GRP75_HUMAN	Stress-70 protein, mitochondrial OS	Homo sapiens GN	HSPA9		0.0354765	53	0.00610599	1.72307		0.328283	202	0.0232719	0.637396		2820.71	518.343	0.183763			16114.2	17619.7	1619.22	4623.61	3315.35	19991.4	8519.95	18619.5	7543.14	7094.21	1258.38	1053.56	2872.52	2147.87	773.505	15927.8	2308.73	918.789	16928	16800.8				2722.82	10658	940.763	7351.02	1356.77	19326.1	548.292
GRP78_HUMAN	78 kDa glucose-regulated protein OS	Homo sapiens GN	HSPA5		0.415744	258	0.0297235	0.398785		0.486268	276	0.0317972	-0.26879		958677	155831	0.162548			1.30138e+06	1.95806e+06	680705	773018	2.22617e+06	1.42372e+06	6.75932e+06	3.38578e+06	513059	550631	1.45444e+06	847457	1.02328e+06	1.07316e+06	1.40732e+06	4.31583e+06	1.02281e+06	788401	625461	2.83203e+06				454752	368935	180163	137913	233683	317767	104340
GSHB_HUMAN	Glutathione synthetase OS	Homo sapiens GN	GSS		0.00258332	11	0.00126728	1.52213		0.016699	34	0.00391705	1.22108		32118.4	6194.28	0.192858			30839.5	98121.8	28082.2	36457.1	23476.3	74956.2	120795	47544.6	63586.7	27651.1	12044.5	11687.4	20533.6	11261.2	25693	23610.3	14491.7	16464.4	31771.6	62081				36765.3	11077.8	36553.8	8364.6	4530.89	16007.5	28761.4
GSTM2_HUMAN	Glutathione S-transferase Mu 2 OS	Homo sapiens GN	GSTM2		0.242119	187	0.0215438	-0.576725		0.826744	393	0.0452765	0.0101489		49759.8	9014.75	0.181166			85877.6	21016.2	22602.6	9579.26	70074.9	159215	80145.3	144339	110338	90065.7	373681	31343.3	72913.8	56259	43845.2	287937	97295	58187.2	59180.1	136897				3268.39	17306.7	10482.1	14471.9	15914.4	21704.6	2974.19
GSTM3_HUMAN	Glutathione S-transferase Mu 3 OS	Homo sapiens GN	GSTM3		0.0978847	107	0.0123272	1.05018		0.0608458	76	0.00875576	1.37626		2656.39	566.242	0.213162			40789.7	10116.1	7117.08	5866.45	18085.7	3540.24	2221.05	6396.81	4583.52	5598.26	5414.89	619.302	6287.11	1759.41	10223	12108.3	1672.33	5178.42	2580.05	5186.38				5811.78	20459.8	7076.6	7603.46	2876.59	13166.2	828.258
GSTM5_HUMAN	Glutathione S-transferase Mu 5 OS	Homo sapiens GN	GSTM5		0.0657576	80	0.00921659	1.50435		0.741774	366	0.0421659	-0.108219		93199.3	7028.13	0.0754096			122385	65217	39021.3	114825	36376.9	366067	64522.4	236215	312585	116374	80623.2	26752.7	172918	67499.2	13586.5	127747	26007.9	4004.48	41883.1	245897				5077.03	16601.1	25226.2	11840.3	54649.8	51951.4	7393.5
GSTO1_HUMAN	Glutathione S-transferase omega-1 OS	Homo sapiens GN	GSTO1		0.0416383	61	0.00702765	1.28839		0.665744	339	0.0390553	0.282171		136593	19025.4	0.139286			62956.3	498257	97473	112580	206954	292482	445012	435149	393268	240101	117149	46162.7	58060.5	143245	66603.9	123882	248997	26528.1	209175	288512				449848	35343.3	32702.7	64489.6	95905	43850.2	57542.3
GSTP1_HUMAN	Glutathione S-transferase P OS	Homo sapiens GN	GSTP1		0.0193382	35	0.00403226	1.41832		0.26064	177	0.0203917	0.517014		770963	42745.7	0.0554445			2.10039e+06	1.33536e+06	435505	2.04996e+06	2.2315e+06	1.81152e+06	546339	1.48348e+06	642220	1.59721e+06	509629	641416	974580	1.08358e+06	205662	2.35375e+06	122330	279139	132661	1.44695e+06				253961	1.0202e+06	414391	320653	146295	350740	424798
H13_HUMAN	Histone H1.3 OS	Homo sapiens GN	HIST1H1D		0.850202	397	0.0457373	-0.158411		0.499508	286	0.0329493	-0.706809		75191.7	17162.6	0.228252			17598.3	33906.1	132911	13277.8	84460.6	149909	140448	80426.9	65335.6	14910	108767	51582.3	22282.8	142493	64305.1	72293.6	465935	4795.8	142847	66072.3				26204.4	79978.8	61319.9	53919.3	3264.87	16865.4	5234.9
H15_HUMAN	Histone H1.5 OS	Homo sapiens GN	HIST1H1B		0.824572	386	0.04447	0.230539		0.108209	110	0.0126728	-1.47029		39424.1	4404.73	0.111727			30619	5347.88	80072.3	25712.2	43701.5	107531	86894.5	87568.1	6906.12	6878.68	32275.8	23644.6	932.399	55083.6	47515	22873.6	186018	22183.5	112414	40803.3				225.829	2006.39	7247.38	1311.23	6496.51	2281.63	9098.39
H2B1D_HUMAN	Histone H2B type 1-D OS	Homo sapiens GN	HIST1H2BD		0.396609	250	0.0288018	0.358487		0.586394	316	0.0364055	-0.400898		782905	66483.8	0.0849193			519023	272634	471105	128330	709813	1.47058e+06	808015	1.09111e+06	929680	664089	226753	642948	595232	278025	557844	607745	986204	217022	446711	328501				20673	76011	128188	50831.8	105958	73066.6	65554.5
H4_HUMAN;A0A0B2F0V8_9BACL	Histone H4 OS	Homo sapiens GN	HIST1H4A		0.169583	157	0.0180876	0.695004		0.855177	398	0.0458525	-0.0454255		1.92994e+06	155292	0.0804648			2.3098e+06	3.32136e+06	1.08024e+06	2.61982e+06	3.64132e+06	2.68319e+06	2.44995e+06	8.9467e+06	1.13108e+06	1.16198e+06	1.88797e+06	1.40674e+06	1.94199e+06	1.42904e+06	1.62161e+06	4.44097e+06	2.9899e+06	677567	640356	845180				67809.9	221446	288889	144990	95176.3	152715	95520.2
HBA_HUMAN	Hemoglobin subunit alpha OS	Homo sapiens GN	HBA1		0.352577	226	0.0260369	1.56054		0.026413	42	0.00483871	1.26886		3.43777e+06	557790	0.162253			196509	3.84383e+07	136938	283517	5.23887e+07	946924	286940	126540	1.76877e+06	492655	97717.4	72046	419310	131018	150152	3.05815e+07	1.58392e+06	128062	153452	282653				2.44424e+06	335855	1.28844e+06	158292	52310.7	348650	544118
HBB_HUMAN	Hemoglobin subunit beta OS	Homo sapiens GN	HBB		0.829501	388	0.0447005	0.294371		0.0471935	62	0.00714286	1.40216		1.22764e+07	2.16332e+06	0.176218			931974	101505340	1.11296e+06	942209	1.44493e+08	5.06472e+06	1.38084e+06	1.20271e+06	6.50516e+06	3.33263e+06	962452	2.70534e+06	9.25029e+06	7.86934e+06	1.48983e+06	6.77262e+07	1.61303e+07	498847	812369	1.02793e+06				5.34165e+06	2.72754e+07	2.46054e+07	2.52479e+07	9.16524e+06	1.83791e+07	2.88368e+06
HBD_HUMAN	Hemoglobin subunit delta OS	Homo sapiens GN	HBD		0.166977	155	0.0178571	1.51081		0.626397	325	0.0374424	0.104574		271872	60381.3	0.222094			164029	2.06494e+06	254798	149551	3.27717e+06	165835	83778.9	121647	89289.3	272808	51639.1	165301	82384.8	270306	23073.4	1.4419e+06	170175	20688.7	23130.6	112815				83635	43106.1	68756.8	65670.6	35451.4	36872.5	35161.9
HBG2_HUMAN	Hemoglobin subunit gamma-2 OS	Homo sapiens GN	HBG2		0.134989	133	0.0153226	1.82798		0.155832	139	0.0160138	0.891914		58786.5	12229.5	0.208032			15471.4	216398	41493.6	173099	4.03305e+06	23104.5	14173.4	38401.4	59798.4	69530.1	63838.7	9679.49	18466.9	30487.9	7804.74	28368.4	23263.7	25219.6	18003.2	39282.2				81952.8	13140.6	28186.6	34133.6	18711.9	25088.3	152921
HEBP2_HUMAN	Heme-binding protein 2 OS	Homo sapiens GN	HEBP2		0.0721713	84	0.00967742	0.991883		0.0359748	51	0.00587558	1.18616		39657.4	7539.34	0.190112			51946	13480.8	30681.8	23377.8	30398.8	26751.9	47091	77713.4	56181.9	48884.9	24765.7	23857.8	3508.93	32245.5	20689.3	38650.9	10241.4	13010.9	24222.5	56759.5				18112.7	39073.5	8924.15	14167.8	8951.98	34178.3	9868.9
HEMO_HUMAN	Hemopexin OS	Homo sapiens GN	HPX		0.0781748	89	0.0102535	0.798096		0.553472	303	0.0349078	0.237909		265455	27734.8	0.10448			218900	890486	863674	173050	504448	312723	424610	208666	542866	671283	106213	285750	239274	230518	203107	1.11879e+06	154233	116881	221863	563259				865312	155712	143317	119181	144782	175049	121496
HGB1A_HUMAN	Putative high mobility group protein B1-like 1 OS	Homo sapiens GN	HMGB1P1		0.676126	338	0.0389401	0.258118		0.554946	304	0.035023	0.631801		9676.43	1655.46	0.171082			5600.11	3207.94	5343.96	4694.2	5611.02	2899.91	41628.9	16090	12248.3	6533.68	15552.2	5812.44	6846.83	6996.42	3376.12	6076.53	57373.9	1248.11	1889.87	9084.81				946.465	619.006	650.27	631.311	203.444	962.309	826.62
HMOX1_HUMAN	Heme oxygenase 1 OS	Homo sapiens GN	HMOX1		0.712082	350	0.0403226	-0.256162		0.154703	138	0.0158986	-1.12032		4561.84	986.169	0.216178			13068.9	3397.73	1125.3	10732.8	4361.79	1703.59	2626.49	2793.52	717.295	1627.54	2108.41	17539.2	17551.2	15025.5	1794.22	1776.43	921.373	4447.1	814.028	1432.15				14623	3369.64	2443.92	1593.97	1525.88	8202.55	1750.42
HNRCL_HUMAN	Heterogeneous nuclear ribonucleoprotein C-like 1 OS	Homo sapiens GN	HNRNPCL1		0.0381623	58	0.00668203	2.41453		0.303975	192	0.0221198	0.600776		6596.71	1230.4	0.186517			11623.2	8550.17	3062.15	12344.9	10859.5	2029.12	21325.8	7232.24	4053.11	6812.43	2362.84	2343.71	5335.24	1889.32	1229.48	11450.5	180.793	112.88	927.142	2557.48				3056.79	6397.39	2819.85	2916.11	1288.9	46145.4	3115.8
HNRH1_HUMAN	Heterogeneous nuclear ribonucleoprotein H OS	Homo sapiens GN	HNRNPH1		0.0230816	40	0.0046083	1.4631		0.91527	413	0.0475806	0.0974935		5995.9	1394.91	0.232644			38787.2	6388.8	3749.16	18693.4	3910.02	2550.44	1955.81	6343.88	6122.63	8058.66	2051.58	6451.44	4716.24	6510.98	1478.57	3228.49	295.218	2691.59	927.31	1779.12				169839	16349.9	4310.27	1477.23	780.004	4335.3	1296.75
HORN_HUMAN	Hornerin OS	Homo sapiens GN	HRNR		0.0559596	74	0.00852535	-1.80816		0.141514	130	0.014977	1.18897		34535.4	8428.93	0.244066			6335.79	8010.94	42453.6	1262.15	18036.2	27083.9	45916.7	63781.5	51241.6	83775.5	78982.7	84842.3	45431.6	93129.9	70421.7	127650	29825.2	19618.9	105894	40430.8				16388	3933.54	3654.62	6719.57	3378.36	1370.69	3878.49
HPT_HUMAN	Haptoglobin OS	Homo sapiens GN	HP		0.975526	428	0.0493088	-0.0161362		0.417938	245	0.0282258	0.233045		912610	162446	0.178001			469718	224022	1.66796e+06	246224	948880	237558	1.10627e+06	133267	1.63647e+06	445579	238761	262235	1.06519e+06	558367	655433	1.85977e+06	1.41259e+06	148018	273855	677208				483516	541043	475652	251307	194103	345074	425279
HS90A_HUMAN	Heat shock protein HSP 90-alpha OS	Homo sapiens GN	HSP90AA1		0.362425	235	0.0270737	-0.70502		0.373305	224	0.0258065	0.518774		68318	11586.8	0.169601			98966	24542.3	18256.4	65855.3	97968	6614.46	12680.6	29105.6	16447.8	100168	36834.7	85762.6	241647	149379	33599	120755	16171.5	11262	11083.5	14279.6				2156.63	47108.6	35478.2	16190.5	13193.6	9084.44	11314.2
HS90B_HUMAN	Heat shock protein HSP 90-beta OS	Homo sapiens GN	HSP90AB1		0.472356	278	0.0320276	-0.293916		0.768114	373	0.0429724	0.0690071		390240	47669.9	0.122155			1.19505e+06	420520	128232	907024	260546	108704	224017	128947	175939	175433	4.55166e+06	297139	595304	823839	207121	170603	184991	48878.9	248358	76969.9				67938.5	374431	363510	190347	113352	221453	144655
HSP71_HUMAN	Heat shock 70 kDa protein 1A/1B OS	Homo sapiens GN	HSPA1A		0.707838	348	0.0400922	-0.151241		0.0309693	47	0.00541475	-0.752001		538547	38734.6	0.0719242			943645	683240	253722	619479	827036	367491	922367	892662	497988	567981	703888	594820	356761	775785	651962	2.03919e+06	1.12568e+06	232568	804352	1.06949e+06				150126	296646	218522	138108	84236.3	327476	165327
HSP7C_HUMAN	Heat shock cognate 71 kDa protein OS	Homo sapiens GN	HSPA8		0.432449	264	0.0304147	-0.297718		0.967691	426	0.0490783	-0.0500918		1.00912e+06	126231	0.12509			954308	612101	561072	722965	1.05922e+06	693292	1.74241e+06	1.73679e+06	828240	685349	1.00903e+06	787925	1.29903e+06	1.2736e+06	1.19795e+06	2.39027e+06	888033	536619	1.55663e+06	2.25717e+06				101228	390800	431857	375240	122194	209085	232779
HSPB1_HUMAN	Heat shock protein beta-1 OS	Homo sapiens GN	HSPB1		0.887926	405	0.046659	0.0763928		0.776824	377	0.0434332	0.0395484		3.55404e+06	224221	0.063089			1.83186e+07	2.07902e+06	1.97658e+06	1.28202e+07	3.36663e+06	663806	2.62767e+06	4.08001e+06	1.59256e+06	1.78078e+06	7.10552e+06	6.93041e+06	7.32707e+06	5.06019e+06	954483	1.84717e+06	4.75691e+06	1.14907e+06	1.29943e+06	3.14844e+06				342511	6.32374e+06	4.01379e+06	1.05112e+06	617282	2.36998e+06	955556
HSPB8_HUMAN	Heat shock protein beta-8 OS	Homo sapiens GN	HSPB8		0.0450328	65	0.00748848	-2.2111		0.0554003	72	0.00829493	-0.914827		78374.6	9793.69	0.12496			40956.5	16405.8	25736.4	3359.36	3188.17	6776.89	679886	21715.5	22406.1	35308.2	180324	5939.13	52765.8	182809	137657	58347	122729	203760	195761	202275				152512	23123.8	11051.7	7040.65	9145.49	7923.37	7414.91
HV308_HUMAN	Ig heavy chain V-III region GA OS	Homo sapiens PE	1		0.215649	175	0.0201613	0.552277		0.28975	187	0.0215438	0.804246		43990.8	8303.27	0.18875			39015.5	92135.9	224384	56159.3	45824.4	76865.9	157620	36667.7	89701.3	128007	20298	36379.6	62042.5	37712.6	68445.1	115463	25891.8	71196.3	104820	151555				126924	4520.74	15008.8	7475.01	28190.5	64179	4269.8
I36RA_HUMAN	Interleukin-36 receptor antagonist protein OS	Homo sapiens GN	IL36RN		0.0262515	44	0.00506912	1.70148		0.253994	176	0.0202765	0.869772		25503.7	3996.78	0.156714			28461.6	37914.1	16758.7	20154.1	36256	41364.3	80160.6	92655	32426.4	11734.2	12106	6300.62	10028.9	18863.3	31517.3	34885.6	17383.6	1389.86	8434.77	3633.66				2676.31	9904.26	16444.5	17116.5	1802.57	65980	12878.4
IC1_HUMAN	Plasma protease C1 inhibitor OS	Homo sapiens GN	SERPING1		0.00269033	12	0.00138249	1.29198		0.152511	136	0.0156682	0.637731		32881.8	3933.37	0.119621			19916.6	72916.4	32164	48267.7	41753.5	44336.6	75916.2	44033.7	94444.3	43004.8	22404.1	11649.9	11214.7	15741.3	30865.7	31878.2	15635.6	18088.5	32473.8	107494				23853.4	41029	20451.7	15331.7	77791.5	19463.6	14833
ICAL_HUMAN	Calpastatin OS	Homo sapiens GN	CAST		0.160381	149	0.0171659	-0.88614		0.303383	191	0.0220046	-0.38921		520075	37490.1	0.0720858			253823	259974	331296	261673	498429	219021	3.56692e+06	1.15291e+06	120659	157673	1.64337e+06	976435	1.4515e+06	897266	567117	881120	766934	415330	234416	1.2986e+06				154511	137694	92471.3	136372	51934.7	90100.8	95047.3
IDHC_HUMAN	Isocitrate dehydrogenase [NADP] cytoplasmic OS	Homo sapiens GN	IDH1		0.100534	110	0.0126728	0.967508		0.092099	103	0.0118664	1.01694		18552.3	3152.6	0.16993			19693	19908.4	9621.43	15902.2	50876.7	18214.4	4646.49	24540.8	18088.1	15369	12162.9	14073.3	10777.9	10442.2	5021.39	48077.3	3711.72	2285.12	6952.4	12924.8				23665	24877.3	8052.27	5794.41	4802.48	5243.15	3996.31
IF4A1_HUMAN	Eukaryotic initiation factor 4A-I OS	Homo sapiens GN	EIF4A1		0.141289	136	0.0156682	0.825604		0.565745	308	0.0354839	0.200319		106300	10598.6	0.0997041			318837	336823	27635.7	232128	122859	59585.4	83838.3	61625.7	20374.4	82927.7	67960.3	62941.1	169169	114509	35961.2	30171.1	95813	28881.5	12370.9	17609.8				74956.6	203363	139557	58577.1	88480.1	168164	50310
IF5A1_HUMAN	Eukaryotic translation initiation factor 5A-1 OS	Homo sapiens GN	EIF5A		0.81432	383	0.0441244	0.121725		0.0453721	59	0.00679724	-1.07922		58892.5	12145.4	0.206229			61661	99514.8	15881	148609	79046.4	25993.9	115760	47160.1	5203.79	30059.5	67038	80870.8	119524	127970	17765.7	28632.5	67145.1	13342.2	10468.4	21670.8				13964.2	35127	29881.7	18347	8687.77	14860.2	12006.3
IF6_HUMAN	Eukaryotic translation initiation factor 6 OS	Homo sapiens GN	EIF6		0.0690692	82	0.009447	1.1848		0.0269481	45	0.00518433	-0.888924		46435.8	6113.92	0.131664			78673.5	21108.6	32420	128423	100490	123113	500695	116929	27062.8	15391.9	31733.1	61490.1	31311.9	46197.4	50785.4	87824.6	38394.9	8589.47	20131.1	234067				28469.3	21169.5	25424.4	11517.6	24645.3	13488.7	11112.2
IGHA1_HUMAN	Ig alpha-1 chain C region OS	Homo sapiens GN	IGHA1		0.36031	233	0.0268433	0.535512		0.772765	374	0.0430876	-0.0954281		3.94431e+06	564595	0.143141			1.34964e+06	5.41346e+06	1.82961e+07	2.01596e+06	1.17404e+06	5.73441e+06	2.00325e+06	1.92031e+06	9.56733e+06	1.04901e+07	1.54264e+06	1.59167e+06	930170	3.30839e+06	1.22049e+06	3.27762e+06	2.84918e+06	4.09814e+06	6.69978e+06	6.3248e+06				1.14694e+07	773754	2.07098e+06	1.54094e+06	1.96694e+06	2.76709e+06	2.32544e+06
IGHA2_HUMAN	Ig alpha-2 chain C region OS	Homo sapiens GN	IGHA2		0.386356	244	0.0281106	0.655686		0.557744	306	0.0352535	0.351852		887759	124459	0.140195			196846	3.00537e+06	5.70575e+06	760374	626842	1.26817e+06	770328	356248	3.244e+06	794605	815122	490180	640827	872111	680650	308767	218046	2.96662e+06	1.00121e+06	1.65083e+06				1.30307e+06	400589	150689	274373	593106	901792	603136
IGHG1_HUMAN	Ig gamma-1 chain C region OS	Homo sapiens GN	IGHG1		0.49238	282	0.0324885	-0.377435		0.241595	169	0.01947	-0.634878		6.39478e+06	792625	0.123949			3.40863e+06	2.81313e+06	1.21575e+07	3.5295e+06	4.18981e+06	6.54286e+06	5.70163e+06	7.69559e+06	6.79483e+06	7.14849e+06	6.51242e+06	1.01105e+07	4.10575e+06	4.08905e+06	8.07768e+06	4.84915e+07	1.12051e+07	3.34114e+06	2.18517e+06	7.11299e+06				2.95629e+07	5.78405e+06	5.41161e+06	2.61191e+06	4.52449e+06	1.56497e+07	2.98043e+06
IGHG2_HUMAN	Ig gamma-2 chain C region OS	Homo sapiens GN	IGHG2		0.164254	153	0.0176267	-1.06506		0.00174236	18	0.00207373	-2.22064		591704	66686.6	0.112703			409903	71223.8	3.70544e+06	594212	65049.8	251173	1.84958e+06	123558	248479	731683	817118	396085	338091	615732	384095	1.66303e+06	1.56709e+06	292954	2.31926e+06	611578				203457	299686	85002.1	17761.6	82545.8	100468	54668
IGHG3_HUMAN	Ig gamma-3 chain C region OS	Homo sapiens GN	IGHG3		0.589197	305	0.0351382	-0.3003		0.466212	270	0.031106	-0.332481		3.42318e+06	649267	0.189668			2.07942e+06	9.13167e+06	6.81322e+06	242828	1.6562e+06	1.44883e+06	1.4812e+06	1.34669e+06	6.7441e+06	605300	2.25633e+06	4.83295e+06	1.12142e+06	1.26846e+06	3.3067e+06	6.47253e+06	2.25686e+06	664968	1.32507e+07	2.27284e+06				520164	410312	621568	776860	773479	876783	270131
IGHG4_HUMAN	Ig gamma-4 chain C region OS	Homo sapiens GN	IGHG4		0.735037	358	0.0412442	-0.282167		0.645142	334	0.0384793	-0.439364		334798	35497.3	0.106026			51067	10427.7	1.32446e+06	54561.7	217365	259209	601542	204205	222272	120063	51376.7	26150	62436.5	570000	1.00533e+06	594683	450313	39294.8	680430	426395				183942	40789.5	117806	154123	61519.6	102317	65407
IGHM_HUMAN	Ig mu chain C region OS	Homo sapiens GN	IGHM		0.359511	232	0.0267281	0.696995		0.195274	152	0.0175115	0.511022		863533	91028.6	0.105414			537056	1.60785e+06	7.40179e+06	557874	328860	391927	490258	304953	1.9674e+06	770939	176146	294753	482804	353358	277212	5.25711e+06	200617	541418	1.24676e+06	1.50946e+06				250129	135852	161913	69996.1	1.00165e+06	218259	255313
IGJ_HUMAN	Immunoglobulin J chain OS	Homo sapiens GN	IGJ		0.332023	221	0.0254608	0.82761		0.215889	160	0.0184332	0.605559		436725	35344.6	0.0809311			82807.8	689112	3.84767e+06	208544	1.17552e+06	1.66626e+06	309463	329784	573960	60961	287771	100550	162798	185988	250600	171019	604678	858595	1.54286e+06	803255				757977	120347	125952	58006.3	132733	215811	127119
IGKC_HUMAN	Ig kappa chain C region OS	Homo sapiens GN	IGKC		0.375804	239	0.0275346	-0.512674		0.368355	220	0.0253456	-0.754283		6.08428e+07	7.79209e+06	0.128069			1.21601e+07	7.00605e+07	2.04799e+08	1.23685e+07	2.90997e+07	7.99263e+07	6.95564e+07	2.51798e+07	1.3945e+08	4.46581e+07	3.88382e+07	2.74231e+07	3.18239e+07	7.01006e+07	1.20151e+08	1.4672e+08	9.82358e+07	3.45544e+07	2.1114e+08	7.97284e+07				8.85881e+07	8.9344e+06	1.64425e+07	7.86471e+06	1.38398e+07	4.74586e+07	3.92856e+06
IGLL5_HUMAN	Immunoglobulin lambda-like polypeptide 5 OS	Homo sapiens GN	IGLL5		0.727869	355	0.0408986	0.161655		0.165799	143	0.0164747	0.634101		1.4874e+06	162250	0.109083			685445	3.65914e+06	8.03297e+06	1.46799e+06	1.12869e+06	3.26209e+06	4.27468e+06	694594	1.50739e+06	718845	660648	1.03553e+06	1.58325e+06	1.43346e+06	3.37012e+06	4.89913e+06	1.98305e+06	956764	3.65549e+06	2.4801e+06				2.07087e+06	745156	627459	318499	864210	1.49413e+06	277239
IL1RA_HUMAN	Interleukin-1 receptor antagonist protein OS	Homo sapiens GN	IL1RN		0.0890453	95	0.0109447	0.508215		0.773682	376	0.043318	-0.192818		357511	19901.3	0.0556663			1.11342e+06	427245	565153	1.20935e+06	701992	625308	2.35625e+06	1.32043e+06	171519	501432	811807	459865	380672	570930	648448	322773	625385	955036	315270	757171				172844	331730	166200	47586.4	27332.5	59993.8	70298.5
IL36A_HUMAN	Interleukin-36 alpha OS	Homo sapiens GN	IL36A		0.0926616	99	0.0114055	1.54737		0.0357591	50	0.00576037	1.39993		66624.9	10829	0.162537			116537	53429.5	55830	58889.9	175035	77896.7	320756	206188	17941.9	34246.3	27239.1	38865.4	95273.3	118975	34478.7	74656.6	24331.8	2182.38	12970.4	15971.6				15374.6	17473.2	55404.6	19895.4	8705.9	31472.6	67858.2
ILEU_HUMAN	Leukocyte elastase inhibitor OS	Homo sapiens GN	SERPINB1		0.362276	234	0.0269585	0.514544		0.453281	265	0.03053	0.456472		1.13042e+06	118117	0.104489			403559	2.14018e+06	2.25152e+06	671541	1.07935e+06	1.64738e+06	1.82192e+06	1.60017e+06	2.33586e+06	3.34546e+06	1.23846e+06	310453	734451	2.26662e+06	1.408e+06	1.37507e+06	1.18155e+06	310644	1.40315e+06	1.97175e+06				1.01483e+06	489879	780950	877469	759641	1.08713e+06	1.00799e+06
IMB1_HUMAN	Importin subunit beta-1 OS	Homo sapiens GN	KPNB1		0.75461	366	0.0421659	0.283974		0.0740591	88	0.0101382	-0.926905		9945.06	2315.03	0.232782			16811.3	24809.4	1734.48	27400.2	48452.9	4386.66	1667.82	4486.33	5653.46	14401	5352.44	49100.3	15853.7	14600.4	1176.74	10228	6539.65	6958.4	909.746	5607.19				3916.26	16387.8	9817.46	4523.08	2335.82	13509.6	2110.25
INVO_HUMAN	Involucrin OS	Homo sapiens GN	IVL		0.000840216	5	0.000576037	-2.70166		4.08474e-08	1	0.000115207	-3.00509		1.46691e+07	1.36035e+06	0.0927356			3.15438e+06	2.35207e+06	3.22431e+06	1.74895e+06	1.82846e+06	931089	2.74922e+07	3.57609e+06	2.98672e+06	7.17382e+06	2.56283e+07	2.01563e+07	4.34411e+07	7.66599e+07	1.20415e+07	2.79901e+06	1.68696e+08	2.81138e+06	1.58738e+07	4.17494e+07				2.15226e+06	666351	988247	520870	759133	811031	718125
IPSP_HUMAN	Plasma serine protease inhibitor OS	Homo sapiens GN	SERPINA5		0.309233	211	0.0243088	0.602188		0.547722	299	0.034447	-0.292068		27252.5	4094.19	0.150232			40207.3	39116.5	230008	47121.4	7953.96	55900.7	67701.9	26277.4	39589.8	11439.7	131891	11358.2	22853.5	19904.5	7185.39	27495.9	45318.8	107445	19023.7	13506.7				9833.57	18840.2	19870.2	12702.6	24060.7	21660.5	4043.93
IQGA1_HUMAN	Ras GTPase-activating-like protein IQGAP1 OS	Homo sapiens GN	IQGAP1		0.380999	240	0.0276498	0.432618		0.850696	396	0.0456221	0.0997106		420681	41715.4	0.0991617			959237	462082	225183	895781	755770	261296	336445	353882	774516	1.05792e+06	600244	285231	1.09747e+06	617918	225908	566218	167598	290504	151511	554802				272163	316357	218959	140848	96388.8	162574	149092
ISK5_HUMAN	Serine protease inhibitor Kazal-type 5 OS	Homo sapiens GN	SPINK5		0.0835186	92	0.0105991	-0.923401		0.019376	36	0.00414747	-0.814023		1.29101e+06	65043.2	0.0503817			818948	1.07465e+06	2.35541e+06	862263	1.27738e+06	1.14304e+06	1.96771e+06	2.79629e+06	384651	388786	5.07437e+06	6.00235e+06	3.45692e+06	1.64818e+06	825954	558220	1.15264e+07	2.38426e+06	797542	2.12379e+06				708460	268820	132920	159190	137059	200721	178318
ISK7_HUMAN	Serine protease inhibitor Kazal-type 7 OS	Homo sapiens GN	SPINK7		0.303451	207	0.0238479	-0.86883		0.0751465	89	0.0102535	-0.865674		675608	124509	0.184292			220852	173941	553811	177799	253775	557248	1.11454e+06	1.26674e+06	113729	95236.7	1.48842e+06	1.24237e+06	130384	1.07045e+06	713049	128496	1.78753e+07	442165	103808	52460.3				91363.8	160069	197670	187890	80072.4	271999	181675
JAM1_HUMAN	Junctional adhesion molecule A OS	Homo sapiens GN	F11R		0.309871	212	0.024424	-0.657742		0.669094	340	0.0391705	-0.131738		11320	1876.15	0.165737			1679.59	5900.38	5583.89	1077.15	4070.85	4814.22	6381.95	14968.5	6969.65	17119.9	15860	1806.91	5952.38	4934.98	18766.7	6068	24571.1	4541.85	4400.92	11128.1				1532.42	825.337	1875.68	8865.11	2286.77	3326.05	15220.7
K1C10_HUMAN	Keratin, type I cytoskeletal 10 OS	Homo sapiens GN	KRT10		0.620081	322	0.0370968	0.269762		0.0891829	98	0.0112903	0.800447		1.45621e+07	1.35558e+06	0.0930901			4.9096e+07	1.16632e+07	9.85291e+06	3.25239e+07	5.74266e+06	3.10427e+06	9.05458e+06	1.55859e+07	1.80279e+07	8.67269e+06	1.09302e+07	1.62763e+07	4.35518e+07	2.41047e+07	9.96831e+06	4.57281e+06	1.10756e+07	2.18957e+06	7.49148e+06	3.62443e+06				1.22209e+06	1.73196e+07	8.82096e+06	1.43413e+07	1.10773e+07	8.28749e+06	1.36207e+07
K1C13_HUMAN	Keratin, type I cytoskeletal 13 OS	Homo sapiens GN	KRT13		0.109055	116	0.0133641	0.820109		0.0687951	82	0.009447	1.60278		2.93611e+08	4.5265e+07	0.154166			4.26532e+08	4.25473e+08	9.73509e+07	4.2542e+08	1.35969e+08	1.13184e+07	4.91738e+07	3.36397e+07	1.95514e+08	2.25668e+08	1.92291e+08	1.7641e+08	4.17533e+08	4.53997e+08	4.41163e+07	4.9705e+06	4.95374e+07	8.40718e+06	3.82179e+07	2.74338e+07				8.28752e+06	3.45146e+08	4.76484e+08	5.64337e+08	1.95278e+08	3.98748e+08	4.5436e+08
K1C14_HUMAN	Keratin, type I cytoskeletal 14 OS	Homo sapiens GN	KRT14		0.113057	120	0.0138249	0.838184		0.00378433	22	0.00253456	1.48229		1.32582e+06	180058	0.135809			5.36375e+06	1.7208e+06	957099	2.96673e+06	1.13478e+06	582546	1.07531e+06	2.19456e+06	1.13445e+06	771382	1.69741e+06	1.5143e+06	2.6925e+06	2.77056e+06	450687	848562	465400	244533	297876	399411				450597	1.16774e+06	982158	612213	755614	788662	571243
K1C15_HUMAN	Keratin, type I cytoskeletal 15 OS	Homo sapiens GN	KRT15		0.255337	195	0.0224654	0.546979		0.76064	372	0.0428571	-0.210366		175137	43600.4	0.24895			236609	185595	66926.5	133939	255754	36858.4	260988	42013.6	43191.1	537132	248572	51597.1	307863	116389	49429.4	23494.6	101470	22465.1	47621.9	146722				65089.1	65142.2	54434.7	39534.2	68387.8	54301.7	110795
K1C16_HUMAN	Keratin, type I cytoskeletal 16 OS	Homo sapiens GN	KRT16		0.338035	224	0.0258065	0.637536		0.0129604	31	0.00357143	1.63105		2.77203e+06	253173	0.0913313			1.15221e+07	1.75125e+06	1.65533e+06	6.01711e+06	1.46027e+06	513832	1.70175e+06	4.6668e+06	1.61365e+06	1.62641e+06	1.75588e+06	2.46781e+06	1.01275e+07	4.08508e+06	1.24646e+06	853422	549728	376852	916655	604636				176683	3.8204e+06	3.66407e+06	2.50938e+06	2.3404e+06	2.54953e+06	2.51386e+06
K1C17_HUMAN	Keratin, type I cytoskeletal 17 OS	Homo sapiens GN	KRT17		0.190075	165	0.0190092	0.465646		0.00161596	17	0.00195853	1.62108		280561	24421	0.0870435			763655	442360	79645.8	291370	224999	136014	213488	244695	372487	629025	282835	141500	179873	294458	234198	73930.4	323310	141600	152135	101845				78594.6	241844	374839	466844	1.53243e+06	455667	406866
K1C18_HUMAN	Keratin, type I cytoskeletal 18 OS	Homo sapiens GN	KRT18		0.355016	228	0.0262673	0.446969		0.606368	321	0.0369816	-0.317025		11962	1351.89	0.113015			14508.2	10654	2442.27	11075.5	8731.9	5394.17	18358	5446.78	21171.6	46374.2	7792.24	8886.33	13770.6	4786.27	4506.21	2077.91	21191.3	6541.26	4329.99	30595.9				1804.06	15410.2	8362.46	12288.6	7666.51	18678.2	8229.78
K1C19_HUMAN	Keratin, type I cytoskeletal 19 OS	Homo sapiens GN	KRT19		0.190064	164	0.018894	0.595377		0.954113	422	0.0486175	0.0115498		265557	41097.2	0.154758			215159	780194	111688	200137	145707	52423.5	89384.1	97643.3	331022	1.489e+06	218664	117475	132169	295351	80147.3	32399.3	88354.1	148999	58884.7	388025				27344.9	178397	297375	256369	136071	530894	180248
K1C24_HUMAN	Keratin, type I cytoskeletal 24 OS	Homo sapiens GN	KRT24		0.204325	167	0.0192396	0.950617		0.442443	256	0.0294931	-0.525017		4046.35	910.472	0.225011			12466.4	27847.2	1795.52	4313.96	13203.3	8050.91	6922.21	2403.08	6581.83	26444.1	1527.26	2656.66	4099.2	6604.3	12571.1	544.279	2612.65	7365.12	5751.3	1996.18				20917.9	3394.09	24962.8	3058.35	31619.7	2304.16	2269.56
K1C9_HUMAN	Keratin, type I cytoskeletal 9 OS	Homo sapiens GN	KRT9		0.3211	218	0.0251152	-0.780896		0.0934885	105	0.0120968	0.420994		3.52845e+06	250887	0.071104			1.17436e+06	3.8057e+06	4.36207e+06	827895	1.53579e+06	2.41534e+06	5.79041e+06	2.41296e+07	7.18845e+06	6.79792e+06	5.56709e+06	3.82701e+06	6.958e+06	1.12559e+07	7.83579e+06	1.0865e+07	4.90688e+06	1.68193e+06	6.69402e+06	3.32848e+06				1.15141e+06	1.47691e+06	1.11994e+06	704436	1.10702e+06	1.74604e+06	979024
K22E_HUMAN	Keratin, type II cytoskeletal 2 epidermal OS	Homo sapiens GN	KRT2		0.810859	380	0.0437788	-0.109087		0.418262	246	0.028341	0.273254		1.44758e+06	151704	0.104798			3.42147e+06	954131	1.20027e+06	1.85609e+06	446822	442478	1.19979e+06	2.14894e+06	1.34917e+06	1.90859e+06	990632	1.21185e+06	1.94908e+06	3.24081e+06	1.95635e+06	815293	1.25172e+06	507699	1.28513e+06	580386				295045	4.67458e+06	760442	947353	564013	1.04654e+06	646223
K22O_HUMAN	Keratin, type II cytoskeletal 2 oral OS	Homo sapiens GN	KRT76		0.902615	408	0.0470046	0.093302		0.12248	119	0.0137097	0.666064		109318	10987	0.100505			222940	58150.8	46153.3	470166	74415.1	195933	28744.9	24387.5	107724	53742	20390.6	22806.6	380569	428150	433975	26043.2	38684.1	52400.4	99696.8	31395.6				103511	580599	118912	283452	134441	74526.4	160913
K2C1_HUMAN	Keratin, type II cytoskeletal 1 OS	Homo sapiens GN	KRT1		0.5636	301	0.0346774	0.383957		0.022711	40	0.00460829	1.26564		5.27992e+07	5.68842e+06	0.107737			1.25436e+08	4.59084e+07	2.55576e+07	1.46056e+08	1.85498e+07	4.95685e+06	1.31604e+07	5.189e+07	4.51466e+07	1.27125e+07	2.8358e+07	2.30059e+07	1.75802e+08	1.11271e+08	1.71885e+07	1.58281e+07	1.76265e+07	4.31161e+06	2.10494e+07	6.00539e+06				7.85525e+06	1.27712e+08	6.62725e+07	8.86066e+07	4.3102e+07	6.19385e+07	5.15789e+07
K2C4_HUMAN	Keratin, type II cytoskeletal 4 OS	Homo sapiens GN	KRT4		0.114676	122	0.0140553	1.00821		0.420348	249	0.0286866	0.485026		6.03641e+07	5.70605e+06	0.0945272			5.07028e+07	2.61932e+08	1.7494e+07	5.02053e+07	3.01285e+07	3.50199e+06	5.97397e+06	1.67623e+07	1.77701e+07	7.17921e+07	6.74867e+07	2.98745e+07	2.94952e+07	3.1132e+07	3.25975e+06	1.46603e+06	1.81252e+07	3.21759e+06	7.87624e+06	9.45868e+06				9.58791e+06	6.48186e+07	7.46918e+07	1.22698e+08	2.53137e+07	186831743	9.0741e+07
K2C5_HUMAN	Keratin, type II cytoskeletal 5 OS	Homo sapiens GN	KRT5		0.190428	166	0.0191244	0.796825		0.0903101	101	0.0116359	1.07395		1.944e+07	2.35803e+06	0.121298			3.9232e+07	6.33716e+07	6.15095e+06	2.90122e+07	1.68862e+07	3.24242e+06	5.71146e+06	6.7511e+06	1.94192e+07	3.17797e+07	1.59119e+07	1.46994e+07	3.09018e+07	3.3802e+07	6.08737e+06	2.20454e+06	1.02683e+07	1.33112e+06	2.8157e+06	4.9993e+06				3.47439e+06	3.25975e+07	1.95621e+07	1.84439e+07	1.52277e+07	2.87453e+07	1.91757e+07
K2C6A_HUMAN	Keratin, type II cytoskeletal 6A OS	Homo sapiens GN	KRT6A		0.161653	152	0.0175115	1.06523		0.0728397	87	0.010023	1.8556		7.95994e+06	1.00988e+06	0.12687			1.83866e+07	2.38896e+07	2.54515e+06	2.58462e+07	4.92705e+06	258875	953481	1.1e+06	1.19633e+07	8.31963e+06	3.32817e+06	5.8989e+06	2.50473e+07	1.10768e+07	3.02464e+06	277768	844560	195860	794288	829303				825384	2.84667e+07	1.79817e+07	2.02027e+07	1.00215e+07	1.15013e+07	2.01883e+07
K2C6B_HUMAN	Keratin, type II cytoskeletal 6B OS	Homo sapiens GN	KRT6B		0.602574	313	0.0360599	0.247789		0.0201505	38	0.00437788	1.88692		890318	117041	0.13146			1.34494e+06	2.49971e+06	489217	1.20341e+06	244140	82827.2	247504	269626	2.27461e+06	637268	624192	885591	1.09599e+06	2.0636e+06	577789	48717.8	646257	64434.8	883647	83680				115260	1.55405e+06	893258	1.70854e+06	313190	1.51689e+06	155434
K2C6C_HUMAN	Keratin, type II cytoskeletal 6C OS	Homo sapiens GN	KRT6C		0.332509	223	0.0256912	0.707294		0.0751667	90	0.0103687	1.0882		639978	97042	0.151633			2.27163e+06	4.09661e+06	196888	1.98616e+06	215054	129874	224210	204991	385434	125331	138397	650891	1.38558e+06	1.65337e+06	482710	97474.6	277588	65286.8	124084	52608.9				166053	698052	1.08971e+06	208965	146957	432452	107432
K2C78_HUMAN	Keratin, type II cytoskeletal 78 OS	Homo sapiens GN	KRT78		0.097142	105	0.0120968	0.663131		0.223963	165	0.0190092	0.502772		2.26869e+06	192924	0.0850376			5.62344e+06	2.85275e+06	959189	4.46342e+06	1.95932e+06	588491	568187	676200	1.09419e+06	3.51019e+06	2.22423e+06	1.60195e+06	2.33379e+06	2.89615e+06	669225	315390	1.06709e+06	292274	335447	639462				457683	2.24989e+06	2.92003e+06	3.27671e+06	1.4546e+06	4.90444e+06	2.71019e+06
K2C80_HUMAN	Keratin, type II cytoskeletal 80 OS	Homo sapiens GN	KRT80		0.222554	181	0.0208525	-0.705174		0.03682	54	0.0062212	-1.09407		82811.8	8448.56	0.102021			121157	105039	104331	54937.5	60369.9	43204.7	20007	68428	29994.5	88478.7	91916.5	83680.7	179802	264449	46702.6	43360.8	343329	38247.4	65372.4	226571				53418.2	182120	178813	53348.8	37826.8	142481	59031.4
KCY_HUMAN	UMP-CMP kinase OS	Homo sapiens GN	CMPK1		0.465651	275	0.031682	0.82152		0.613589	322	0.0370968	0.276209		2040.57	489.11	0.239693			12717.1	1429.62	413.913	5881.47	3507.91	23.6562	126.493	1100.56	301.896	540.959	462.387	2791.3	1561.01	1726.03	181.704	1079.46	66.7137	182.832	110.334	303.387				60.3724	7401.07	6817.33	526.108	1205.54	1278.5	1498.67
KLK10_HUMAN	Kallikrein-10 OS	Homo sapiens GN	KLK10		0.338334	225	0.0259217	0.323448		0.266542	181	0.0208525	0.404924		104217	9367.77	0.0898869			365120	69389.3	80918.1	334488	50562.3	101841	139129	77687.7	43729.5	29426.9	154931	25410.9	95448	150965	78184	49295.2	218065	53307.1	87305.1	40644				167464	51571.3	97249.4	168590	109585	145921	42697.4
KLK11_HUMAN	Kallikrein-11 OS	Homo sapiens GN	KLK11		0.137317	135	0.015553	0.597766		0.0555406	73	0.00841014	-1.03636		20481.8	3805.07	0.185778			27683.8	16823.8	24082	38686.3	21418.9	39012.5	105921	29442	17830.3	5986.27	51929.5	5703.86	4852.31	26542.1	22355.1	12800.3	114985	15253.5	25288.7	6795.8				57104.5	12313.1	11602	7309.75	13691.9	10256	13223.7
KLK13_HUMAN	Kallikrein-13 OS	Homo sapiens GN	KLK13		0.795863	375	0.0432028	-0.115097		0.271669	183	0.0210829	0.816396		667333	120039	0.179879			497313	115482	811631	348867	544551	1.15575e+06	5.86799e+06	876569	483355	248926	841627	178761	205367	661535	2.98574e+06	687039	4.80747e+06	445825	580553	702786				500835	105568	148401	226558	167371	158950	173319
KLK6_HUMAN	Kallikrein-6 OS	Homo sapiens GN	KLK6		0.943918	420	0.0483871	0.0341156		0.222	162	0.0186636	0.710188		592673	69142.5	0.116662			527160	152974	249805	433115	637546	935887	4.28742e+06	683869	466937	232141	702021	151201	232976	984905	3.32945e+06	1.42472e+06	1.23764e+06	166036	242656	440823				542779	77471.8	112612	102866	292571	80018.9	210166
KLK7_HUMAN	Kallikrein-7 OS	Homo sapiens GN	KLK7		0.605441	316	0.0364055	0.417429		0.725984	363	0.0418203	0.261197		68234	5969.73	0.087489			172897	154863	27936.9	62758	43047.5	187806	247422	57403.3	35885.2	21248.1	61079.8	13671.8	15015.1	115816	212603	74123.5	77162.3	858074	9443.43	33208				28229.2	25170.7	30261	22156.1	19639	21630	14251.2
KPRP_HUMAN	Keratinocyte proline-rich protein OS	Homo sapiens GN	KPRP		0.605181	315	0.0362903	-0.494796		0.386752	230	0.0264977	-0.426571		17316.8	3064.8	0.176984			111836	4406.85	6384.8	27976.2	2986.53	5153.6	61504.7	41972.7	10089.4	12902.4	6535.31	31657.9	42084.3	112907	35742.5	19568.2	15903.2	7247.08	9755.08	6141.31				6577.41	5228.81	5305.73	8909.37	2564.21	1286.51	6477.87
KPYM_HUMAN	Pyruvate kinase isozymes M1/M2 OS	Homo sapiens GN	PKM		0.096954	104	0.0119816	1.4154		0.0414812	57	0.00656682	1.37769		5.63747e+06	662302	0.117482			1.27799e+07	1.15904e+07	2.13044e+06	1.15265e+07	6.11292e+06	1.64732e+06	8.03149e+06	3.29052e+06	1.41498e+06	1.39369e+06	2.1037e+06	4.26072e+06	1.90746e+07	8.18928e+06	653289	2.82892e+06	732479	252728	418393	2.84078e+06				368381	6.95959e+06	5.7495e+06	2.37983e+06	1.47328e+06	2.51295e+06	2.06736e+06
KV117_HUMAN	Ig kappa chain V-I region Scw OS	Homo sapiens PE	1		0.421393	261	0.0300691	-0.22153		0.275316	184	0.0211982	-0.697239		713679	129972	0.182115			335193	670842	2.8121e+06	644754	1.38964e+06	3.50685e+06	1.23928e+06	791110	625037	499720	628994	968625	1.05098e+06	1.49776e+06	1.12176e+06	4.68289e+06	1.60052e+06	662224	908117	1.21043e+06				86905.4	162014	243436	108610	205051	495148	111755
KV204_HUMAN	Ig kappa chain V-II region TEW OS	Homo sapiens PE	1		0.916153	413	0.0475806	0.0533448		0.262658	179	0.0206221	0.552779		948172	159713	0.168443			327985	1.22066e+06	3.70499e+06	359725	470309	709335	804812	335047	1.8024e+06	1.04092e+06	415241	404895	605210	1.20244e+06	887801	1.61156e+06	1.7603e+06	166513	1.2088e+06	1.38295e+06				2.92427e+06	333353	420226	321846	434662	1.41352e+06	256069
KV302_HUMAN	Ig kappa chain V-III region SIE OS	Homo sapiens PE	1		0.149812	143	0.0164747	0.505288		0.41087	239	0.0275346	0.325419		810416	139972	0.172716			596751	929111	2.99625e+06	876970	1.32447e+06	2.90972e+06	1.89102e+06	1.5207e+06	1.34077e+06	799662	1.26124e+06	584397	675700	771481	1.28859e+06	2.52668e+06	567430	1.15739e+06	1.1267e+06	1.08064e+06				2.46019e+06	404392	767733	253821	554927	1.92742e+06	184211
KV310_HUMAN	Ig kappa chain V-III region VH (Fragment) OS	Homo sapiens PE	4		0.963852	425	0.0489631	-0.0207005		0.947444	420	0.0483871	0.00135967		131628	21274.7	0.161628			47634.5	92332.9	489789	99206.6	109861	271823	180980	92296.5	143793	88958.3	145352	68110.8	60764	232394	134124	437840	215124	71359.9	138396	136541				536312	31479.6	115870	61985.5	65736.2	186273	14486.6
LDHA_HUMAN	L-lactate dehydrogenase A chain OS	Homo sapiens GN	LDHA		0.543195	295	0.0339862	0.574943		0.687487	347	0.039977	-0.318956		321614	21076	0.0655318			382454	305590	90779.9	743700	1.26255e+06	64484.1	541784	321641	55358.3	70358.9	153362	358974	509417	419389	79115.6	1.38362e+06	92067.1	31637.5	45756.8	151564				28039.1	337778	62720.8	37858.1	88919.2	129887	10353.4
LEG3_HUMAN	Galectin-3 OS	Homo sapiens GN	LGALS3		0.179031	161	0.0185484	1.80493		0.234795	168	0.0193548	0.72063		27147.7	5420.82	0.199679			25380.6	29537.7	3662.74	18607.1	59374.7	42675.1	9532.9	79209.1	7417.9	22210.9	15351.8	37620.4	30395.4	12704.4	892.039	55374.8	8279.05	186.527	549.042	13903.3				827.236	5967.22	13612.7	7017.88	14507.8	6887.89	5384.22
LEG7_HUMAN	Galectin-7 OS	Homo sapiens GN	LGALS7		0.249532	192	0.0221198	0.612188		0.416524	242	0.0278802	0.32555		927432	93827.9	0.10117			3.51739e+06	593558	439058	1.18289e+06	1.01353e+06	266750	448519	473706	203101	369726	694327	254272	1.32453e+06	2.064e+06	199840	314741	581480	102643	153240	137838				204574	2.22783e+06	1.34999e+06	774092	277445	1.03348e+06	564146
LG3BP_HUMAN	Galectin-3-binding protein OS	Homo sapiens GN	LGALS3BP		0.734123	356	0.0410138	0.218974		0.447869	258	0.0297235	-0.299716		54037.3	3908.37	0.0723273			41195.4	58860.4	347666	37482	18338.7	83965.1	113479	48253.9	75701.3	59071.3	55293.2	18955	48891.8	30195.6	71697	102703	23489.3	345441	55656	97529.6				47409.4	91146.3	107325	45179.9	21102.7	29722.6	47719.9
LKHA4_HUMAN	Leukotriene A-4 hydrolase OS	Homo sapiens GN	LTA4H		0.609623	318	0.0366359	-0.2628		0.67487	343	0.0395161	-0.226202		60326.7	6228.66	0.103249			108024	68843.3	32173.5	123926	116419	44616.3	33406.5	39714.6	38118.7	65014.8	46699.2	42871.2	98287.3	93193.1	69554.8	296016	151823	32549.6	21507.5	49096.3				37623.3	89557.6	47901.4	16501.1	19960.8	28439.5	13111.6
LMNA_HUMAN	Prelamin-A/C OS	Homo sapiens GN	LMNA		0.601394	312	0.0359447	-0.284751		0.223274	164	0.018894	-0.25616		896142	66577.1	0.074293			904404	1.39208e+06	369402	520275	2.15029e+06	334578	1.65315e+06	2.59615e+06	509199	367639	990916	605749	1.28771e+06	1.46223e+06	984309	2.18925e+06	1.45412e+06	648392	978858	1.7578e+06				301008	572588	328995	279784	213683	307594	219072
LMNB1_HUMAN	Lamin-B1 OS	Homo sapiens GN	LMNB1		0.595011	311	0.0358295	0.183975		0.121483	118	0.0135945	0.452115		38743.6	4275.32	0.110349			60304.6	71427	45518.4	54861	25794.8	26295.8	61554.5	67217.3	178737	111514	26757.8	21628.2	88116	70247.2	34280.4	53395.5	57502.4	27668.4	164143	104954				212909	24214.9	36531.9	37629.1	30101.3	123491	34187.7
LMO7_HUMAN	LIM domain only protein 7 OS	Homo sapiens GN	LMO7		0.0529508	72	0.00829493	-1.26945		0.136935	127	0.0146313	-0.781299		50511.5	5310.3	0.105131			105199	109530	19025.5	23117.6	20983.1	32137.8	42285.5	24790.8	33373.3	21536.7	73299.8	152733	292163	204437	71711.3	12328.3	170494	55307.9	58974.5	192772				11733.9	10064.8	26178.2	7046.32	15488.9	21213.5	119842
LOX12_HUMAN	Arachidonate 12-lipoxygenase, 12S-type OS	Homo sapiens GN	ALOX12		0.130586	132	0.0152074	0.912787		0.798278	384	0.0442396	-0.173365		171179	6808.57	0.0397745			691463	541580	78127.7	608925	80805.6	65537.7	89997.5	82742.8	125725	103540	90306.3	160100	271206	99202.8	65877.1	65515.7	175146	31812.1	31777.7	66924.3				199609	184232	124732	78580.1	42109.6	170949	109277
LRRF1_HUMAN	Leucine-rich repeat flightless-interacting protein 1 OS	Homo sapiens GN	LRRFIP1		0.0129984	28	0.00322581	-1.74938		0.069067	83	0.00956221	-1.26564		10222.6	1846.77	0.180655			2582.25	694.523	2239.66	2360.9	1964.29	2336.92	52689.2	8012.52	8408.68	11344.4	23143.7	11582.1	13720	19047.7	7604.35	7511.4	43724.9	5848.8	8290.02	50969.7				804.888	4741.84	1805.58	16384.6	1939.67	3915.79	17.1541
LV104_HUMAN	Ig lambda chain V-I region NIG-64 OS	Homo sapiens PE	1		0.825005	387	0.0445853	-0.176995		0.320888	197	0.0226959	0.809362		48733.9	11594.8	0.23792			5349.45	51330.3	160620	3843.86	31959.3	50483.4	14757.8	28788	170811	205860	11208.3	35804.5	44016.5	33614.9	64911.1	111629	109022	1688.1	75620.1	52258.1				207525	10302.6	11412.7	11483	2559.03	21936.2	6645.51
LV106_HUMAN	Ig lambda chain V-I region WAH OS	Homo sapiens PE	1		0.101311	111	0.012788	0.895118		0.406603	237	0.0273041	0.575006		31974.8	6008.23	0.187906			35205.1	175879	106601	19343	22004.3	56428.2	36761.3	23937.4	56920.3	32779.1	6096.53	30849.6	12262.2	12489.2	33420.5	53383.6	30610.8	18989.7	99879	33006.1				174316	14543.3	16194.3	7579.42	36206.1	94061.8	13802.5
LV302_HUMAN	Ig lambda chain V-III region LOI OS	Homo sapiens PE	1		0.873411	402	0.0463134	0.106947		0.202527	155	0.0178571	0.71517		219074	42815.7	0.19544			37677	565757	1.47631e+06	45237.6	111690	213800	152298	30197.1	162010	37626.3	67856.5	129179	88105.1	179904	201199	326825	217987	14284.7	456867	240291				553509	32841.3	89457.7	46041	77219.6	209882	74582.3
LYNX1_HUMAN	Ly-6/neurotoxin-like protein 1 OS	Homo sapiens GN	LYNX1		0.536544	294	0.033871	-0.360329		0.392754	233	0.0268433	0.516908		28460.7	3728.57	0.131008			32672.2	16923.7	6998.22	37304.9	67848.6	6374.53	152427	29257.5	50800.1	42285.5	85265.6	46326.7	31963.8	18790.6	59138	51629.4	52291.3	12148.3	29100.2	49242.8				10117.5	2066.93	7565.2	3935.52	12918.8	2374.21	15495.8
LYPA1_HUMAN	Acyl-protein thioesterase 1 OS	Homo sapiens GN	LYPLA1		0.111679	119	0.0137097	0.724968		0.181551	148	0.0170507	0.883132		41059.2	9914.64	0.241472			66594.7	59302.9	30415.9	40653.5	59754.5	35796.6	40912.8	53488	27149.7	63857.3	34704.6	25983.3	136553	27361.7	12209.7	23827.1	16320.3	21949.5	19196.3	73514.2				12939.6	23974.1	61843.8	20815.1	7729.61	19379	21109.9
LYPD3_HUMAN	Ly6/PLAUR domain-containing protein 3 OS	Homo sapiens GN	LYPD3		0.89785	407	0.0468894	0.0744681		0.0541475	68	0.0078341	-1.11696		1.6311e+06	200785	0.123098			606423	3.64796e+06	3.58783e+06	1.35022e+06	1.56659e+06	2.47951e+06	5.58874e+06	2.43898e+06	803137	381628	1.08478e+06	933869	885576	6.41952e+06	3.82237e+06	1.04007e+06	1.05792e+07	651368	1.81515e+06	3.07466e+06				2.18788e+06	476333	428400	299521	190409	441563	284632
LYSC_HUMAN	Lysozyme C OS	Homo sapiens GN	LYZ		0.504985	285	0.0328341	-0.40403		0.12104	117	0.0134793	-0.778207		182838	23600.5	0.129079			52748.5	350588	299890	94023.5	86005.2	62298.9	56143.7	73995.4	700417	1.66316e+06	144142	39571.9	183395	231542	443720	205735	159963	67255.8	424948	228258				90375.4	89560.9	104099	116948	102771	53469.6	96289.6
MAOX_HUMAN	NADP-dependent malic enzyme OS	Homo sapiens GN	ME1		0.268374	198	0.0228111	0.70455		0.154649	137	0.0157834	-0.660191		44491.9	5504.32	0.123715			14681.7	17524.8	115026	21535.9	21102.5	103753	96740.8	60587.4	23500.1	4650.26	6330.92	20888.7	30818.6	30954.1	41749.6	12284.7	93136.7	5773.52	68153.1	16035.6				9593.43	4985.77	34029.3	7982.9	1705.77	1482.39	2961.97
MARCS_HUMAN	Myristoylated alanine-rich C-kinase substrate OS	Homo sapiens GN	MARCKS		0.0261103	43	0.00495392	-1.66863		1.30791e-05	4	0.000460829	-2.62554		716350	123063	0.171792			162547	152201	623932	82807.9	143859	215324	8.01804e+06	449253	675827	788948	2.27899e+06	415831	792194	2.15364e+06	1.43344e+06	499905	5.62859e+06	440661	1.11266e+06	3.75678e+06			#REF!	60551.7	9361.54	20889.8	22031.4	44898.4	10726.4	17821.3
MDHC_HUMAN	Malate dehydrogenase, cytoplasmic OS	Homo sapiens GN	MDH1		0.386714	245	0.0282258	0.707077		0.0645833	80	0.00921659	-1.40002		62420.8	14643.5	0.234594			46797.5	71262.2	5479.95	37522.6	185747	131333	295349	366292	2130.95	1433.42	41409.9	67352.3	23559.9	59275.1	7554.9	206374	34181.6	43465.3	5190.35	18039.9				14361.1	3970.4	5979.86	3297.52	2431.91	7748.56	9364.16
MDHM_HUMAN	Malate dehydrogenase, mitochondrial OS	Homo sapiens GN	MDH2		0.114284	121	0.0139401	0.945339		0.874419	403	0.0464286	-0.150793		112709	8720.5	0.0773716			196124	327138	50531.1	140532	209749	146112	303281	434151	72877.5	129899	91164.8	69212.1	109339	93497	63472.7	333796	133868	29899.5	67281.3	167263				63955.2	118312	72564.5	32686	52010.8	74447.8	164177
ML12A_HUMAN	Myosin regulatory light chain 12A OS	Homo sapiens GN	MYL12A		0.063992	76	0.00875576	-0.851701		0.956824	424	0.0488479	0.0379765		141464	25520.9	0.180405			181312	200593	66569.5	132528	148139	47894.2	34433.4	80455.2	217002	376257	364213	104779	277663	412174	243188	99257.7	201889	44643.6	292387	511406				300656	81435.3	84575.7	137977	83950.9	87271.9	326474
MMP8_HUMAN	Neutrophil collagenase OS	Homo sapiens GN	MMP8		0.45271	271	0.0312212	0.60772		0.429655	251	0.0289171	0.422651		53126.1	8717.49	0.164091			56768	194927	200363	80936.9	30149.5	30232.2	116467	19478.7	402981	562639	195874	11744	19839	24001.9	107698	22955.8	448021	29981.6	92778.3	242214				106128	28076.6	56043.1	38718.1	33791.2	35507.5	46922.4
MMP9_HUMAN	Matrix metalloproteinase-9 OS	Homo sapiens GN	MMP9		0.243956	189	0.0217742	0.881754		0.0628381	79	0.00910138	0.929749		198536	25630.3	0.129097			36390.6	702875	425814	49171.5	30033.1	97621.7	57596.8	199092	2.00952e+06	2.22105e+06	73703.7	22701.8	157586	70326	124158	71256.8	35834.6	93862.2	267800	307393				649273	81446.3	138315	245129	250425	247152	750786
MOES_HUMAN	Moesin OS	Homo sapiens GN	MSN		0.179507	162	0.0186636	-1.10968		0.356227	213	0.0245392	-0.353893		75428.5	10188	0.135068			3304.27	81256.9	65841	11064.3	53007.3	13758.9	59225.2	60890.3	687520	328951	94236.9	16015.3	222497	69847.3	124892	124008	63973	50653.8	304933	417499				43252.4	8049.58	63634.6	19276.2	60582.5	20644	48036.8
MTPN_HUMAN	Myotrophin OS	Homo sapiens GN	MTPN		0.83678	392	0.0451613	0.185272		0.126144	121	0.0139401	-0.897477		27255.8	6579.1	0.241383			31268.2	15553.2	12665.4	20422	76452.1	11781	6446.07	109452	12081.7	19106.7	22161.1	40754.4	34906.2	14976.8	10910.2	92222.1	25467.4	2513.11	9998.97	13749.7				15830.7	22637.1	16813.4	63367.8	36309.8	57131	41902.9
MUC5A_HUMAN	Mucin-5AC (Fragments) OS	Homo sapiens GN	MUC5AC		0.160734	150	0.0172811	0.664154		0.722514	362	0.0417051	-0.0759975		105607	11527.9	0.109159			68016.8	95497.9	144348	38335.2	26530.4	371185	44653.9	21576	228832	59456.9	55490.3	30152.1	68455.2	32091.6	48376.3	40369.4	26523.4	45536.5	142863	77257.3				40670.7	38328.8	130026	184050	79462.5	153347	171814
MUC5B_HUMAN	Mucin-5B OS	Homo sapiens GN	MUC5B		0.78903	374	0.0430876	0.170641		0.904798	408	0.0470046	0.155871		7.51354e+06	708567	0.0943055			1.55816e+06	7.16767e+06	3.91296e+07	1.76001e+06	680501	1.40075e+07	1.30078e+06	841372	1.38986e+07	804729	2.36368e+06	2.58402e+06	1.01211e+07	2.4081e+06	4.07468e+06	1.34749e+06	2.43204e+06	2.14674e+06	9.01351e+06	2.15413e+06				3.09794e+06	1.16781e+06	3.6119e+06	3.66351e+06	1.29476e+06	2.11747e+06	1.99494e+06
MVP_HUMAN	Major vault protein OS	Homo sapiens GN	MVP		0.017165	34	0.00391705	1.54989		0.351954	211	0.0243088	-0.407423		54888.1	6621.43	0.120635			123800	96515.4	119324	66506.3	72129.4	69671	195095	226429	34752.6	45660.5	53861.7	12338.3	45826	61558.3	18059.1	172724	11476	79976.7	8618.77	132509				18959.4	52923.8	53586.8	12672.4	17496.7	21849.5	16622.7
MYH14_HUMAN	Myosin-14 OS	Homo sapiens GN	MYH14		0.969753	426	0.0490783	0.0184068		0.571714	309	0.0355991	-0.318274		40132.7	2171.05	0.0540969			85252.5	46416.8	17713.1	65295.8	45272	38259.2	40043.5	38254.8	35066	81084.1	71977	49821.3	161566	51091.2	11010.3	35875	51986.7	38830.1	16084.5	61968.6				17279.4	138648	45171.7	32154.3	31122.3	32179.7	16569
MYH2_HUMAN	Myosin-2 OS	Homo sapiens GN	MYH2		0.127318	130	0.014977	0.801876		0.903917	407	0.0468894	0.0812793		4288.2	623.492	0.145397			38888.1	8074.94	6871.46	6975.88	3964.6	8887.85	24066.7	7818.39	9725.38	2874.69	13698.6	2423.72	9452.91	6082.38	7638.69	17301.7	4648.34	3999.04	1391.18	2971.88				15316.1	15107.4	4506.32	4102.76	2499.44	10936	3596.44
MYH9_HUMAN	Myosin-9 OS	Homo sapiens GN	MYH9		0.801326	377	0.0434332	-0.0999461		0.634067	329	0.0379032	-0.140372		645866	50290.2	0.0778648			1.38361e+06	1.04526e+06	449397	1.16139e+06	878213	529837	649754	751469	979722	2.14668e+06	1.09333e+06	384475	1.28832e+06	952258	594373	716220	3.1998e+06	512742	870166	1.29689e+06				245728	897427	572473	430773	1.26251e+06	289463	345525
MYL6_HUMAN	Myosin light polypeptide 6 OS	Homo sapiens GN	MYL6		0.469804	276	0.0317972	-0.37699		0.989598	431	0.0496544	0.0121212		404809	49948.4	0.123387			582352	464723	241651	435925	285361	121875	305441	330243	259955	429084	274225	234524	569728	501023	215139	299668	413700	3.85701e+06	144611	327560				53257.6	212894	170581	433675	131703	288948	672563
NAGK_HUMAN	N-acetyl-D-glucosamine kinase OS	Homo sapiens GN	NAGK		0.704222	346	0.0398618	0.24183		0.141618	131	0.0150922	0.950412		38670.7	3459.11	0.0894506			89435.2	46776.4	3973.83	65920.4	38602.7	11369.2	17446	14681.2	7390.86	69334.1	31060.5	26020.3	78201.3	36457.9	10847.8	14256.5	17177.7	5670.21	5802.81	6938.67				9459.54	60714.9	55979.7	44725.3	34316.5	101637	78218.2
NDKB_HUMAN	Nucleoside diphosphate kinase B OS	Homo sapiens GN	NME2		0.0150872	32	0.00368664	1.54474		0.0217884	39	0.00449309	1.12139		66564.3	4997.43	0.0750767			20449.7	208490	27595.5	63199.4	116217	60723.3	278220	145791	38588.1	67843.3	20172.5	20320.9	29864.3	19967.6	25576.5	91478.7	56976.2	12095.2	13606.9	116366				74314.5	15702.2	9391.87	36028	15847.3	14837	62176.6
NDRG1_HUMAN	Protein NDRG1 OS	Homo sapiens GN	NDRG1		0.118662	126	0.0145161	-1.21723		0.781718	379	0.0436636	0.132276		54398.1	10080.8	0.185315			315276	41282.5	15999	126368	58133.9	10820.1	29478.3	7465.5	15396.1	12062.1	34799.4	35462.8	188316	193778	66544.4	66426.1	141836	39794.5	99089	8777.89				33005.3	34556.8	88503.5	14948	14186.5	21699.6	15329.8
NGAL_HUMAN	Neutrophil gelatinase-associated lipocalin OS	Homo sapiens GN	LCN2		0.673855	337	0.0388249	-0.306497		0.0134358	32	0.00368664	-1.00389		3.66108e+06	548048	0.149696			2.39208e+06	652887	4.7063e+06	3.20585e+06	4.61461e+06	2.03399e+06	4.73763e+06	1.21868e+07	4.21823e+06	4.84079e+06	9.6604e+06	5.41449e+06	1.5438e+06	6.88996e+06	3.30925e+06	3.70411e+06	2.78757e+07	1.75291e+06	1.09376e+06	3.72734e+06				6.59358e+06	1.51895e+06	3.00022e+06	1.16081e+06	604900	2.20629e+06	1.08828e+06
NHRF1_HUMAN	Na(+)/H(+) exchange regulatory cofactor NHE-RF1 OS	Homo sapiens GN	SLC9A3R1		0.611951	319	0.0367512	0.329722		0.906646	410	0.047235	-0.141307		54317.9	8417	0.154958			30547.8	119594	241182	23248	93556.9	61077.2	255007	176099	30759.2	46963.7	109277	65213.7	90519.4	93247.8	45462.3	160175	48533.6	20217.7	48093.2	93319.1				16379.4	20821.1	17933.7	47891.1	10482.8	27507.8	21122.1
NIBL1_HUMAN	Niban-like protein 1 OS	Homo sapiens GN	FAM129B		0.353297	227	0.0261521	-0.368297		0.748505	369	0.0425115	0.0356104		84262.4	18580.6	0.220509			204692	178845	37952.5	73607	60329.6	46776.2	33088	32105.6	31206.7	45048.9	103835	113088	116571	128980	38830.4	39546.4	163054	37009	58185.4	19806.5				32681.8	86976.2	55950.3	35837.5	30260.5	61343.6	42344.5
NPC2_HUMAN	Epididymal secretory protein E1 OS	Homo sapiens GN	NPC2		0.111446	117	0.0134793	-1.28327		0.00018845	7	0.000806452	-1.07401		435441	73279.2	0.168287			72474.4	138269	447356	99688.1	124675	171783	3.51728e+06	180887	464384	271396	670419	599995	195669	578117	492404	247120	889309	4.34958e+06	395746	203642				79476.3	103224	121072	57030.7	128215	112711	51618
NUDT5_HUMAN	ADP-sugar pyrophosphatase OS	Homo sapiens GN	NUDT5		0.167022	156	0.0179724	0.582973		0.863686	402	0.0463134	-0.260816		41917.5	7758	0.185078			57568	57353.2	58176	96406.1	60074	77369.4	419861	100276	21962	23626	49038.5	28321.7	33930.6	50079.7	89211.3	50406.9	103678	27353.6	69640.7	20402.2				11763	15928.2	11430.4	20225.4	11086.8	28592.7	1322.07
ODO2_HUMAN	Dihydrolipoyllysine-residue succinyltransferase component of 2-oxoglutarate dehydrogenase complex, mitochondrial OS	Homo sapiens GN	DLST		0.86745	401	0.0461982	0.0654864		0.000765209	13	0.0014977	1.71067		14571	3529.81	0.242249			10248.4	7912.71	6210.19	7891.81	16225.9	5780.72	29248.7	11134.9	22627.9	11915.9	24206.7	4297.17	7678.08	14084.1	39615.7	5790.34	10213	3121.94	22193.3	87889.3				5968.48	10321.4	6459.48	7142.85	8161.75	8175.34	21040.9
OST48_HUMAN	Dolichyl-diphosphooligosaccharide--protein glycosyltransferase 48 kDa subunit OS	Homo sapiens GN	DDOST		0.099189	109	0.0125576	1.43162		0.0897945	100	0.0115207	1.10767		12512.1	2450.62	0.19586			15430.7	4275.2	3637.14	29021	24038.7	10376	5362	17276.8	21964.5	14607.8	11838.1	9610.88	10575.9	17984.7	3657.35	11372.6	572.397	547.3	1657.27	5198.67				24239.3	17655	13827.2	11086.5	15703.1	11877.1	43438.7
PA24D_HUMAN	Cytosolic phospholipase A2 delta OS	Homo sapiens GN	PLA2G4D		0.0443574	64	0.00737327	2.33675		0.963427	425	0.0489631	-0.161049		7778.81	901.158	0.115848			19037.9	16092.4	2152.75	34629.1	1059.53	7702.69	1119.67	428.48	8275.51	32.7607	240.808	3985.91	9952.3	7572.39	448.078	631.557	1487.34	170.309	66.6175	499.378				980.589	22707.3	23507.1	3595.21	4698.56	14654.7	2029.12
PA2G4_HUMAN	Proliferation-associated protein 2G4 OS	Homo sapiens GN	PA2G4		0.251667	194	0.0223502	0.595849		0.360888	216	0.0248848	0.4835		32224.6	7435.08	0.230727			70634.3	26790.1	50091.5	30884.8	42648	10423.1	28725.7	16523.6	19230.5	5448.8	18809.5	17651.8	22494.6	32956.4	7975.98	48769.6	33286.7	4336.27	20890	27222.8				27057	25993.3	16698	9476.16	9051.04	15549.2	23633.8
PADI1_HUMAN	Protein-arginine deiminase type-1 OS	Homo sapiens GN	PADI1		0.0522598	71	0.00817972	1.5429		0.052212	66	0.00760369	1.39237		8844.79	2019.84	0.228365			14125	32971.8	5317.38	17669.2	9687.33	20410.9	34443.1	6219.96	8413.78	4031.08	4570.36	1230.65	2725.95	1149.23	14754.2	5383.88	118815	1364.64	4538.78	19095.1				9948.98	16887.9	12556.8	16489.7	1719.64	3942.33	2588.83
PAI2_HUMAN	Plasminogen activator inhibitor 2 OS	Homo sapiens GN	SERPINB2		0.150051	144	0.0165899	0.62289		0.0891984	99	0.0114055	0.554652		44854.5	5623.42	0.12537			67663.9	94700.8	26244	67241.2	71646.8	80197.6	86841.1	115586	34072.5	139216	61724.6	60081.2	58251.9	35757.5	23209.5	79351.4	33427.6	18468.5	51947	236592				43363	22093.2	25281.9	18988.6	14319	29574.4	39364.5
PARK7_HUMAN	Protein DJ-1 OS	Homo sapiens GN	PARK7		0.111618	118	0.0135945	0.911042		0.488156	279	0.0321429	0.389367		25363.7	2824.71	0.111368			39460.5	94970.8	11539.1	64187.7	59286.9	108559	160547	126455	19646.5	36111.9	38311.9	12905.5	36177.9	35948.4	19073.5	147322	18465	88535.3	8206.69	179111				40820.7	14772.1	10982.7	14927.1	5287.65	6158.86	22338.2
PCBP1_HUMAN	Poly(rC)-binding protein 1 OS	Homo sapiens GN	PCBP1		0.000759233	4	0.000460829	1.77996		0.991733	433	0.0498848	-0.158482		44629.2	4975	0.111474			155733	72522.9	25408.3	207535	68692.7	78557.4	189831	38714	7285.33	7653.11	66959.6	38091.8	7436.61	53839.1	15857.9	14159.8	15012.4	10625.1	7081.3	24159.9				4768.13	20438	24833.1	14649	9773.98	7799.59	3914.28
PDC6I_HUMAN	Programmed cell death 6-interacting protein OS	Homo sapiens GN	PDCD6IP		0.396577	249	0.0286866	-0.318771		0.326633	200	0.0230415	-0.702077		53969.2	10050.5	0.186227			78394.2	125094	59988.6	112267	50254.1	16966.6	77695.1	35710.5	27413	23727.5	90939	143331	223222	195828	40283.8	66449.5	33185.1	29377.9	21042.8	70088.4				16093.9	38936.7	31550	22741.1	11138.3	17328.8	8318.5
PDIA1_HUMAN	Protein disulfide-isomerase OS	Homo sapiens GN	P4HB		0.759379	367	0.0422811	0.159082		0.363054	217	0.025	0.320738		852306	75389.4	0.0884534			1.34902e+06	911918	349122	1.0021e+06	1.25871e+06	529225	989127	872937	541907	999274	594273	810843	1.23156e+06	1.06461e+06	440018	3.22765e+06	925142	274449	218271	618277				221556	497858	565778	271632	272978	408791	462622
PDIA3_HUMAN	Protein disulfide-isomerase A3 OS	Homo sapiens GN	PDIA3		0.683591	343	0.0395161	0.209975		0.598104	319	0.0367512	0.227978		330969	45718.4	0.138135			686830	409394	218315	225812	439206	112566	239456	198015	318465	505720	234972	235897	387510	472543	170633	792300	119646	156506	108681	300320				97089.8	107416	137342	68023.5	161702	89470.5	86571.2
PDIA4_HUMAN	Protein disulfide-isomerase A4 OS	Homo sapiens GN	PDIA4		0.319081	216	0.0248848	0.454239		0.328004	201	0.0231567	-0.360473		39362.5	6170.22	0.156754			53102.2	231560	23782.9	109893	59827.9	32916.1	156889	38628.3	15421.8	7374.14	46075.2	59398	76496.1	92811.4	26562	93037.9	71413.6	14226.7	7128.78	22039.1				17243.1	24190.3	13974.6	12114.3	7997.97	13097.8	28434.8
PDIA6_HUMAN	Protein disulfide-isomerase A6 OS	Homo sapiens GN	PDIA6		0.0145427	30	0.00345622	1.00152		0.182394	149	0.0171659	-0.497588		81786.9	9546.52	0.116724			136861	132998	107544	118467	109276	125111	58852.6	72307.4	49048.5	42747.6	37458.1	44671.3	115437	49746.3	47035.3	198002	21991.8	15381.8	42292.6	36796.6				29482.3	69527.6	35371.9	11546.9	19288.5	25897.7	17385.5
PEBP1_HUMAN	Phosphatidylethanolamine-binding protein 1 OS	Homo sapiens GN	PEBP1		0.0301551	49	0.00564516	1.27924		0.0520341	65	0.00748848	0.704557		730670	52973.1	0.0724993			872718	812847	1.07769e+06	1.12375e+06	780292	2.67669e+06	4.88264e+06	2.21462e+06	609295	312363	641191	788585	343819	468749	529766	656384	434806	260142	1.26191e+06	676886				351289	152233	137899	166135	65712.8	95745.9	114520
PEPL_HUMAN	Periplakin OS	Homo sapiens GN	PPL		0.218967	177	0.0203917	-0.571761		0.119557	115	0.0132488	-0.582806		3.69583e+06	250700	0.0678332			7.06525e+06	2.07576e+06	2.27964e+06	3.72908e+06	1.75458e+06	752269	4.46164e+06	7.36952e+06	2.07383e+06	1.40353e+06	5.91793e+06	5.59557e+06	1.1953e+07	8.86459e+06	2.03611e+06	2.03899e+06	4.64224e+06	1.77667e+06	3.30658e+06	6.73743e+06				1.46487e+06	2.92913e+06	2.39581e+06	1.4357e+06	1.18994e+06	1.72825e+06	1.4989e+06
PERM_HUMAN	Myeloperoxidase OS	Homo sapiens GN	MPO		0.593757	309	0.0355991	0.295445		0.474287	272	0.0313364	-0.218163		8.08777e+06	890435	0.110096			1.51623e+07	1.18705e+07	5.7385e+06	8.2576e+06	4.54405e+06	797701	1.13082e+06	1.10168e+06	2.01932e+07	2.41714e+07	4.89266e+06	6.35889e+06	1.64946e+07	1.62545e+07	3.90218e+06	924654	3.72248e+06	484850	2.26681e+06	4.23469e+06				1.73071e+06	5.0202e+06	9.2558e+06	3.96156e+06	4.68955e+06	4.45993e+06	8.26536e+06
PGAM1_HUMAN	Phosphoglycerate mutase 1 OS	Homo sapiens GN	PGAM1		0.70935	349	0.0402074	0.25647		0.292944	188	0.021659	0.48163		292484	42737.7	0.14612			947466	360507	148698	841176	429883	84281.7	189964	469804	105567	114939	187307	345452	857626	779579	185349	731550	147547	65487.4	51951.6	67314				144211	527080	292287	152009	49928.7	148883	104321
PGK1_HUMAN	Phosphoglycerate kinase 1 OS	Homo sapiens GN	PGK1		0.529476	292	0.0336406	0.365306		0.620318	324	0.0373272	-0.24076		398334	25077.5	0.0629559			908357	273130	191602	650825	1.11525e+06	207853	221020	298532	357524	186523	388221	286126	526912	479065	164397	1.53225e+06	125754	122690	158969	128327				166858	295510	246309	148956	63850.5	162664	75321.7
PGM2_HUMAN	Phosphoglucomutase-2 OS	Homo sapiens GN	PGM2		0.763643	369	0.0425115	0.20614		0.271292	182	0.0209677	0.428072		53834	7379.36	0.137076			37240.6	35807.1	19058.5	56517.3	149810	21364.7	196463	55313.1	41797.5	52239.6	36427.8	54621.6	66567.2	88567.8	17823.9	178653	83282	9689.24	19145.8	35891.7				29714.1	17256.8	35825.7	12750.6	11257.2	32641.5	16014.7
PGRP1_HUMAN	Peptidoglycan recognition protein 1 OS	Homo sapiens GN	PGLYRP1		0.240548	186	0.0214286	0.788723		0.0603105	75	0.00864055	1.55987		2333.43	528.876	0.226652			2053.94	8480.6	15926.5	2808.32	1330.39	1889.72	519.636	3200.27	11348.9	45488.6	5366.54	1468.76	5733.01	4966.11	2926.59	901.663	859.464	253.337	2091.99	4314.39				85144	943.185	6356.11	24394.9	39388.5	34218.4	16653.8
PIGR_HUMAN	Polymeric immunoglobulin receptor OS	Homo sapiens GN	PIGR		0.515247	290	0.0334101	0.403694		0.132469	126	0.0145161	-0.668526		5.61704e+06	724735	0.129024			1.47277e+06	6.83916e+06	4.7677e+07	2.0911e+06	1.00683e+06	9.49222e+06	7.01179e+06	5.44318e+06	1.15233e+07	682438	3.32443e+06	2.16677e+06	2.97487e+06	5.02784e+06	2.75345e+06	3.01572e+06	7.32245e+06	5.99505e+06	8.66148e+06	4.33637e+06				2.19046e+06	848988	3.09971e+06	2.54021e+06	1.91577e+06	2.15741e+06	1.57558e+06
PIP_HUMAN	Prolactin-inducible protein OS	Homo sapiens GN	PIP		0.249904	193	0.022235	-1.54759		0.669403	341	0.0392857	0.380447		181056	14001.8	0.0773341			34199.7	7217.25	3706.85	46589.9	13433	11972.7	51533.3	28505.3	6628.56	9187.57	1.14316e+06	116276	25826.6	12306.6	5536.75	78820.6	2337.6	4.10013e+06	5889.23	4032.1				54283.9	73001.6	21608.8	1666.77	3064.16	6294.34	3315.2
PKP1_HUMAN	Plakophilin-1 OS	Homo sapiens GN	PKP1		0.623673	324	0.0373272	0.207635		0.103627	107	0.0123272	0.673108		1.12521e+06	122309	0.108699			3.04562e+06	1.05085e+06	448763	3.00517e+06	739935	324707	399611	685898	250669	365034	900265	1.10007e+06	1.5578e+06	2.19768e+06	266881	278006	1.11604e+06	305804	227239	213445				308465	1.61676e+06	1.85743e+06	901810	490647	759512	841676
PKP3_HUMAN	Plakophilin-3 OS	Homo sapiens GN	PKP3		0.59194	307	0.0353687	-0.271385		0.22227	163	0.0187788	-0.778646		131839	24453.6	0.185481			287197	102326	53408.2	326504	37302.6	51562.5	51913.9	66936.8	80647.9	36388.2	81745.1	132078	296116	363399	68707.2	57851	248275	39513.4	33143.6	24253.3				9286.06	137375	73414.9	24876.7	35251.1	20040.2	26215.1
PLAK_HUMAN	Junction plakoglobin OS	Homo sapiens GN	JUP		0.210058	171	0.0197005	0.740646		0.452141	261	0.0300691	0.248434		1.73907e+06	145039	0.0834002			6.59923e+06	1.39584e+06	773796	7.43774e+06	1.27941e+06	300283	4.61319e+06	616252	408678	420361	827565	1.64769e+06	3.02614e+06	3.66543e+06	712402	388275	599293	197404	470889	176304				544328	2.93812e+06	1.98922e+06	778171	712026	1.18829e+06	721555
PLBL1_HUMAN	Phospholipase B-like 1 OS	Homo sapiens GN	PLBD1		0.770456	370	0.0426267	-0.152121		0.685739	346	0.0398618	-0.0055918		110167	17536	0.159176			54142.7	179407	308347	33136.2	29224.9	72613	291200	134466	252255	271518	91704.3	96277.2	207861	183019	183851	54908.9	218396	39508.1	183677	227383				207073	13681.8	63292.1	33016.9	74467.6	61410.1	94606
PLEC_HUMAN	Plectin OS	Homo sapiens GN	PLEC		0.734797	357	0.041129	-0.168793		0.402062	236	0.0271889	0.402788		138414	10905.6	0.0787896			89443	481740	81802	109250	64979.4	64166.5	95689.7	131387	84069.3	66433.5	276755	53087	274321	215832	61654.3	60953.5	97057.3	147114	104205	168135				41176.3	120615	111634	69779.2	35530.8	78228.2	41332.4
PLSL_HUMAN	Plastin-2 OS	Homo sapiens GN	LCP1		0.448228	266	0.0306452	0.319876		0.195957	153	0.0176267	0.630821		407834	48527.3	0.118988			146041	543292	974858	195948	304585	192930	182598	255420	1.98711e+06	2.46767e+06	383072	125234	535987	271950	404685	254307	229438	131164	518136	1.24284e+06				604275	740365	398895	753330	335959	317945	622941
PLST_HUMAN	Plastin-3 OS	Homo sapiens GN	PLS3		0.0076962	20	0.00230415	1.47699		0.0459976	60	0.00691244	-0.790877		188599	12690.1	0.0672863			399168	235224	143604	404775	378700	382040	1.33336e+06	617002	229294	201583	102928	184823	249384	233945	74714.2	167339	138204	97845	79094.7	220181				154713	78627.9	32953.2	104220	22583.5	76915.4	66714.7
POF1B_HUMAN	Protein POF1B OS	Homo sapiens GN	POF1B		0.819494	384	0.0442396	-0.118294		0.714921	359	0.0413594	-0.215188		163497	15391	0.0941364			897321	354659	87981.4	289229	72645.6	66855.6	117658	80741.7	78404.7	73434.3	149719	175894	593782	348953	85952.8	90520.7	326036	89790.3	49302.2	52756.1				156768	219859	181377	289929	45835.7	83985.5	285247
PPAP_HUMAN	Prostatic acid phosphatase OS	Homo sapiens GN	ACPP		0.2921	203	0.0233871	-0.884132		0.479706	274	0.0315668	0.301942		407971	35006.2	0.0858055			64357.8	409791	121383	73444.9	148214	130958	4.65514e+06	269886	73953.7	84962.3	817537	121905	89512.1	312830	227114	665735	547751	3.69706e+06	123318	70665.4				417452	240550	46615.7	48326.1	27235.4	275532	277766
PPIA_HUMAN	Peptidyl-prolyl cis-trans isomerase A OS	Homo sapiens GN	PPIA		0.982535	430	0.0495392	0.0122404		0.370786	221	0.0254608	0.4265		581205	41563.9	0.0715133			1.6247e+06	760250	331662	888663	314877	118755	505120	212931	344580	718467	426995	477261	784013	756154	458607	1.3836e+06	213432	116234	245788	176546				874801	816595	587911	564277	424384	670330	514827
PPIB_HUMAN	Peptidyl-prolyl cis-trans isomerase B OS	Homo sapiens GN	PPIB		0.83328	389	0.0448157	-0.100411		0.129997	123	0.0141705	-0.570122		34957.4	3629.09	0.103815			74705	85975.2	47003.1	43194	59649.4	18350.2	79702.9	27081.4	13855.1	48832.1	61254	30920	23678.1	61726.8	37726.6	136552	144563	12925.5	29969.1	30330.7				81443.4	21222.5	12571.7	9715.64	17450.9	24352.1	13049.1
PRDX1_HUMAN	Peroxiredoxin-1 OS	Homo sapiens GN	PRDX1		0.0391529	59	0.00679724	1.5177		0.109851	112	0.0129032	0.936305		442378	50962	0.1152			511751	616030	175335	343290	595818	580451	634798	732722	547101	422197	205400	260508	481174	502310	108573	498654	52435.7	71302.4	49306.4	436221				311593	193530	256565	151682	120547	146076	143715
PRDX2_HUMAN	Peroxiredoxin-2 OS	Homo sapiens GN	PRDX2		0.0282003	47	0.00541475	1.81797		0.0325392	49	0.00564516	0.934905		311651	26657.4	0.0855361			194370	2.44136e+06	105141	187632	1.26627e+06	544392	399931	475565	563549	235491	80919	131807	160828	159870	88991.4	895564	207925	22920.8	78857	223905				461752	80410.8	92214.4	104662	28899.1	57254.8	96292.5
PRDX4_HUMAN	Peroxiredoxin-4 OS	Homo sapiens GN	PRDX4		0.451015	270	0.031106	0.552961		0.746406	368	0.0423963	0.102269		3638.15	793.544	0.218118			727.175	22681	1616.57	703.911	9295.49	7500.87	9982.04	1277.18	3053.11	2624.63	3649.87	858.827	1507	2562.88	3561.14	3891.49	7490.04	346.334	3716.88	4996.18				6919.09	2357.57	1235.04	1344.72	1470.35	4990.47	1234.54
PRDX5_HUMAN	Peroxiredoxin-5, mitochondrial OS	Homo sapiens GN	PRDX5		0.24474	191	0.0220046	0.580141		0.820668	391	0.0450461	-0.152433		151768	12456.6	0.0820766			334278	196397	82956.3	304461	290013	39191.3	147634	59222.3	76835.2	79995	130756	131886	248623	148075	76732.5	145171	46442.4	37418.6	27616.1	34872.4				204140	141957	125394	78829.2	42253.8	378113	48358.6
PRDX6_HUMAN	Peroxiredoxin-6 OS	Homo sapiens GN	PRDX6		0.226359	183	0.0210829	0.836777		0.677548	344	0.0396313	-0.301617		154869	27904.8	0.180184			139422	218310	43306.8	147840	147594	34759.6	485602	93471.1	72345	61966.2	95939.5	189897	231593	200900	21372.4	63908.8	49932.2	19010.2	16151.3	24829.5				12499.1	144585	154918	45862.4	43071.5	139959	125787
PROF1_HUMAN	Profilin-1 OS	Homo sapiens GN	PFN1		0.0958809	103	0.0118664	1.03773		0.907575	411	0.0473502	0.063734		65817.5	5688.12	0.0864225			177021	51724.2	78078.1	53898	72832.9	66337.6	124664	107447	83015.2	178688	63224.6	32261.1	74527	62373	56173.1	217717	13149.7	11655.4	17979.1	99653.3				42738.5	122342	92145.9	110318	43642.9	101686	77036.6
PRS27_HUMAN	Serine protease 27 OS	Homo sapiens GN	PRSS27		0.962194	424	0.0488479	-0.0273971		0.750255	371	0.0427419	-0.19528		35747.2	3901.99	0.109155			10976.9	11604.3	13709.9	6778.1	54619.8	35891.1	233261	70480.3	9072.54	39813.9	50821.2	38845.2	4242.85	9487.02	36582	52005.9	53410.9	18226.5	27901.1	122858				34120.1	6606.18	7488.27	4796.48	8214.5	7190.57	17331.8
PRTN3_HUMAN	Myeloblastin OS	Homo sapiens GN	PRTN3		0.30496	208	0.0239631	0.66374		0.449322	259	0.0298387	0.762186		16586.4	4055.76	0.244523			26717.7	14381.2	51466.4	39015.3	15745.3	6693.38	40866.8	14232.1	127878	46124.7	11159	11923.4	51492.1	9895.68	72106.6	16928.4	4999.12	14540.6	15997.6	23812.5				108365	43388	50201.8	98763.9	52786.9	78270.1	55315.3
PSA_HUMAN	Puromycin-sensitive aminopeptidase OS	Homo sapiens GN	NPEPPS		0.622477	323	0.037212	0.293158		0.16399	142	0.0163594	0.654996		105486	21355.7	0.20245			235738	126135	45030.8	131881	204507	114935	36524.1	46432.7	29590.6	42460.4	57353.1	180694	177269	109129	18427.2	299428	66081.5	25361.6	18044.7	25823.6				77354.1	283899	124660	60434.8	59586.8	107462	109473
PSA1_HUMAN	Proteasome subunit alpha type-1 OS	Homo sapiens GN	PSMA1		0.863698	399	0.0459677	-0.227087		0.246868	173	0.0199309	-1.09948		25034.7	5143.17	0.205442			10459.2	8371.85	65.8551	16909.6	29163.1	47451	272188	60810.3	49184	42671.2	24579.6	15626.8	38616.5	24385.2	11647.2	33069.8	15002.8	5617.08	38579.2	140733				2956.56	2084.18	1969.27	1260.29	2325.28	1584.01	141.781
PSA3_HUMAN	Proteasome subunit alpha type-3 OS	Homo sapiens GN	PSMA3		0.0109194	24	0.00276498	1.56816		0.0622863	78	0.00898618	1.1223		81861.7	12627.8	0.154258			194755	322611	88515.4	235037	77351.4	119886	155479	120001	63979.3	62159.8	50546.9	28720.2	25293.3	80706	57938.7	80566.5	179011	7513.83	43877.4	178030				118029	86031.5	52697.6	52901.6	31682.2	125290	44992.2
PSA5_HUMAN	Proteasome subunit alpha type-5 OS	Homo sapiens GN	PSMA5		0.00127973	7	0.000806452	1.57031		0.277061	185	0.0213134	0.42409		161357	19011.8	0.117824			413216	964616	287562	288367	250950	436370	767729	505946	107244	80058.2	87085.1	102921	140823	164559	103988	232751	164492	104579	97057	484154				87357.9	42682.4	55022.9	32085.2	53850.9	39138.8	17429.2
PSB5_HUMAN	Proteasome subunit beta type-5 OS	Homo sapiens GN	PSMB5		0.411885	255	0.0293779	0.668286		0.581951	313	0.0360599	0.627337		115402	15438.3	0.133778			60135.6	61807.2	268183	25684	66047.5	289077	48432	25472	32183.8	18877.4	33675.6	10641.6	4773.17	70288.6	68499.3	310768	66100.6	15893	111648	23035.5				1232.83	23622	6498.77	10728.4	9550.82	13865.4	1207.72
PSB6_HUMAN	Proteasome subunit beta type-6 OS	Homo sapiens GN	PSMB6		0.00881825	22	0.00253456	1.54732		0.417129	244	0.0281106	0.509208		97627.3	13116.7	0.134355			62703.8	203841	203704	54226.6	90737.5	122772	79056.7	166744	40351.5	32487.1	41467.4	26727.8	59851.7	26365.7	19079.2	107336	44081.4	9470.66	35949.6	119781				24850.7	16782.7	16458.4	22191	5599.67	34343.6	20507.5
PSB7_HUMAN	Proteasome subunit beta type-7 OS	Homo sapiens GN	PSMB7		0.0149894	31	0.00357143	1.43679		0.498171	284	0.0327189	-0.431115		24005	4967.18	0.206922			28861.5	173106	44506.1	34115	25538.4	82858.5	99902.2	35885.2	72315.9	10799.3	8109.57	7035.74	18880.1	45870.9	18462.6	26532.2	66312.1	15024	22095.7	60450.6				63588.4	2317.45	8556.11	11115.9	13430.4	13688.7	26518.2
PSB9_HUMAN	Proteasome subunit beta type-9 OS	Homo sapiens GN	PSMB9		0.555907	300	0.0345622	0.26625		0.359185	214	0.0246544	1.04638		21226.2	4164.13	0.196179			19727.9	21637.9	10034.9	24374.7	7853.31	20847.3	55283.2	50143.6	11564.1	4059.79	11013.6	4177.24	17540.5	19550.3	21499.3	18280.6	29004.7	18682.8	30980.8	83443.2				6934.22	15203.8	13105.7	5697.89	5218.37	5658.71	1536.26
PSME1_HUMAN	Proteasome activator complex subunit 1 OS	Homo sapiens GN	PSME1		0.0482307	69	0.00794931	-1.27172		0.0019445	19	0.00218894	-1.92818		12114.2	1910.23	0.157684			10163.4	14317.3	3889.51	2053.97	18945.1	4532.64	76232.8	4160.23	11585.8	1440.1	30330.4	45977.4	46560.9	20712.6	7636.74	21124.4	92519.7	4641.16	10980.8	28167				3191.62	1173.26	2848.65	348.72	1961.02	1548.92	3127.07
PYGL_HUMAN	Glycogen phosphorylase, liver form OS	Homo sapiens GN	PYGL		0.57698	304	0.035023	0.471353		0.210382	158	0.0182028	0.69198		5804.75	1413.32	0.243476			14633.6	31337.6	2634.16	12461.6	3404.06	5082.1	3365.26	6637.08	13079.7	16169.2	5883.53	2456.7	21453.9	8171.34	8003.85	15505.2	6834.08	2627.17	712.046	6595.09				15524.4	4223.12	3152.38	2485.22	2730.7	2051.81	1334.88
QORX_HUMAN	Quinone oxidoreductase PIG3 OS	Homo sapiens GN	TP53I3		0.166676	154	0.0177419	0.973488		0.749876	370	0.0426267	0.102249		47450.7	6173.81	0.13011			12949	151455	74210.4	29287.6	41674.6	102188	123031	102741	33085.3	16855	101992	44316.6	26945.1	37660.1	37071.8	37302.5	15846.6	9105.5	19115.2	145935				50689.9	6703	5063.9	7436.81	6542.4	9205.48	1769.48
RAB10_HUMAN	Ras-related protein Rab-10 OS	Homo sapiens GN	RAB10		0.55374	299	0.034447	-0.353474		0.955825	423	0.0487327	0.147371		34755.5	2724.58	0.0783929			84663	12255.6	6062.3	81529.8	43153.2	4670.36	36937.4	14071	22584.7	33110.7	48701.7	32525.9	107110	107937	68949.3	1828.05	59081.2	6553.28	12314.3	25540.8				10150	3235.68	98087.4	46720.9	78028.7	55734.7	25852.8
RAB14_HUMAN	Ras-related protein Rab-14 OS	Homo sapiens GN	RAB14		0.713695	351	0.0404378	0.279414		0.360318	215	0.0247696	0.45743		23891.5	2906.48	0.121653			30449.9	8028.08	16019.9	10043.6	8804.19	32027	128701	80757.1	12840.7	25498.6	25217.2	22889.4	36664	17955.8	17939.6	18976.1	6116.1	7870.04	41595.5	39369.8				7957.86	10286.1	18484	16519.7	13577	9035.04	17791
RAB25_HUMAN	Ras-related protein Rab-25 OS	Homo sapiens GN	RAB25		0.0364983	55	0.00633641	1.75027		0.131461	125	0.0144009	0.557556		31244.2	4931.79	0.157847			115495	72714.5	13632.8	65886.6	54847	22016.9	28770.1	41323.5	44054.9	16000.1	24364.8	21960.4	27016.2	59928.2	8160.21	58684.4	3937.54	1676.59	3155.85	9908.4				10794.8	73415.5	37011.7	14528.9	28421.4	46891.3	28605.6
RAB2A_HUMAN	Ras-related protein Rab-2A OS	Homo sapiens GN	RAB2A		0.00253329	10	0.00115207	-0.774525		0.635792	330	0.0380184	-0.290734		55265.4	10583	0.191495			79315.5	69871.7	21192.7	89016.3	44552.7	9670.07	93256.2	44937.4	32958.9	28805.1	122465	73915.3	47287.2	100422	102042	23199.4	162545	50687.2	93074.3	77657.4				7418.11	35433.8	34439.9	12193.1	14626.4	38611.1	140479
RAB6A_HUMAN	Ras-related protein Rab-6A OS	Homo sapiens GN	RAB6A		0.0477682	68	0.0078341	1.60207		0.605956	320	0.0368664	0.228417		12060	1192.51	0.0988814			11200.6	26600.3	5319.82	9614.69	20035	11134.3	33325.5	14246.3	2811.6	7537.35	7959.51	8034.22	7807.49	7146.75	8607.6	5151.16	2126.66	239.113	2575.54	12725.8				5568.19	4868.68	3896.74	5258.81	6686.6	17761.6	2327.26
RAB7A_HUMAN	Ras-related protein Rab-7a OS	Homo sapiens GN	RAB7A		0.0243794	42	0.00483871	1.04382		0.130458	124	0.0142857	-0.584745		62624.5	6594.21	0.105298			87560.3	93426.7	55885.8	59782.7	72000.2	116040	171925	223581	78280.3	56535.5	122899	34624.8	30530.2	72263.2	39195.5	103180	36356.3	30674.2	24113.1	121129				39220.5	100998	66302.5	28570.4	20979.4	54833	20800.3
RABP2_HUMAN	Cellular retinoic acid-binding protein 2 OS	Homo sapiens GN	CRABP2		0.0437906	63	0.00725807	0.753714		0.736082	364	0.0419355	0.108842		479509	37451.1	0.078103			554615	1.01463e+06	772407	1.74878e+06	472367	274586	777801	585693	567004	198037	283466	423311	731665	879477	296172	609602	487153	111700	304752	456831				456016	1.0011e+06	665857	668155	101665	772231	456035
RAN_HUMAN	GTP-binding nuclear protein Ran OS	Homo sapiens GN	RAN		0.94659	423	0.0487327	-0.0269305		0.498433	285	0.0328341	0.283139		34647.4	5806.19	0.167579			106607	42468.7	11619.9	73775.1	57373.4	18821.2	11410.3	30517.7	21087.9	30733.9	66954.3	31204.2	56768.4	54591.8	24135.6	24765	33577.3	20280	13814.4	21103.4				26593.5	29286.5	26689.5	13421	18430	54255	10674.5
RB11A_HUMAN;RB11B_HUMAN	Ras-related protein Rab-11A OS	Homo sapiens GN	RAB11A		0.9854	432	0.0497696	-0.0133502		0.0447176	58	0.00668203	-1.04856		52234.8	9142.07	0.175019			32752.9	72003.6	4885.97	39959.3	36971.9	33667.8	12712.5	38289.9	48245	118549	37859.4	51020.6	61862.1	32535.2	16434.5	10822.9	128288	18523.9	8901.91	62829.1				21067	65440.3	31194	25960.4	13824.9	17474.4	21574.2
RD23B_HUMAN	UV excision repair protein RAD23 homolog B OS	Homo sapiens GN	RAD23B		0.936679	419	0.0482719	0.0307873		0.715429	360	0.0414747	0.129614		82056.1	8327.43	0.101485			47664.2	47551.9	193336	55726.1	49043.3	116999	312101	212851	88122.2	23270.1	80213.9	40179.3	59793.1	134866	95215	142495	238873	58334.4	137764	161875				32740.4	8575.82	2810.16	1338.39	84394.8	15613.3	16499.8
RETN_HUMAN	Resistin OS	Homo sapiens GN	RETN		0.180854	163	0.0187788	0.899167		0.0765582	92	0.0105991	1.37852		16755.8	2643.33	0.157756			3305.59	6281.93	138179	7934.25	11129.3	3868.81	3357.96	33981.3	92327.9	72043.5	4236.81	1776.82	12915.1	15608.6	16708.9	5476.3	5066.95	3756.03	14316.7	49570.6				261074	5287.87	16625.6	10866.6	46192.8	46559.1	59743.3
RINI_HUMAN	Ribonuclease inhibitor OS	Homo sapiens GN	RNH1		0.806495	379	0.0436636	0.0955608		0.537899	296	0.0341014	0.280064		342955	44600.8	0.130049			488453	592588	332288	186270	393891	246104	861714	300507	243901	209892	296416	354461	944965	735053	168560	301589	459056	177171	200274	272486				188058	397029	362199	159206	117875	455372	255681
RL11_HUMAN	60S ribosomal protein L11 OS	Homo sapiens GN	RPL11		0.448993	267	0.0307604	0.834948		0.897042	405	0.046659	-0.0994264		23955.4	4900.06	0.204549			78539	14731.9	1922.47	72322	22828.5	209.191	3832.13	5249.51	67.887	229.076	9818.1	20946	29403.5	21148.9	510.697	2375.14	476.928	941.743	82.3549	675.103				1279.15	14273.2	15781.5	2772.46	3304.75	22262.3	4772.36
RL12_HUMAN	60S ribosomal protein L12 OS	Homo sapiens GN	RPL12		0.308285	210	0.0241935	-0.460425		0.230998	167	0.0192396	-0.796257		50458.8	10267.4	0.203481			49779.9	24863.2	28795.6	23595.3	74178.6	44990.3	431573	114160	86322.3	26397.6	92205.7	54432.8	77180.8	80532.8	50587.5	157523	125442	63232.4	107003	107605				73624.2	12784.3	11184.5	8521.68	41193.3	6808.1	5663.4
RL4_HUMAN	60S ribosomal protein L4 OS	Homo sapiens GN	RPL4		0.681216	341	0.0392857	0.321283		0.248816	174	0.0200461	0.748874		23099.8	4126.81	0.178651			89131.4	4167.89	13375.9	62953.5	850.976	9729.79	30392.8	14424.2	30012	13741.9	28554.8	8731.36	16939.4	19541.9	14359.3	15370.5	8438.73	14036.8	2128.29	8728.09				25711.3	34063.6	29347.9	23112.1	9742.91	7994.03	13353.5
RL40_HUMAN	Ubiquitin-60S ribosomal protein L40 OS	Homo sapiens GN	UBA52		0.0135548	29	0.00334101	-0.692166		0.000447625	9	0.00103687	-1.24715		1.64085e+06	135780	0.08275			2.32384e+06	1.16893e+06	3.03402e+06	2.09499e+06	1.30191e+06	861484	6.033e+06	2.82348e+06	1.05563e+06	1.84814e+06	3.57919e+06	2.8016e+06	2.71735e+06	4.61206e+06	3.19004e+06	2.30464e+06	7.2857e+06	2.17049e+06	1.78836e+06	3.26739e+06				206259	1.15458e+06	684287	464757	550264	1.18844e+06	497659
RLA0L_HUMAN	60S acidic ribosomal protein P0-like OS	Homo sapiens GN	RPLP0P6		0.367154	236	0.0271889	-0.521437		0.561657	307	0.0353687	0.267758		75504.6	8301.42	0.109946			278630	85364	28829.1	180623	44067.4	18184.4	65783.7	35812.8	33801.4	101416	101149	82416.9	353228	183855	58527.2	42017.2	231355	10781.2	61558.5	118356				21032.2	85846.8	68644.4	34152.8	41588.5	30023.7	19418.8
RLA2_HUMAN	60S acidic ribosomal protein P2 OS	Homo sapiens GN	RPLP2		0.670413	335	0.0385945	-0.528288		0.047321	63	0.00725806	-1.12848		42497.9	6641.52	0.156279			4317.14	12541.4	7511.35	31707	186952	1255.15	1.47118e+06	62393.3	13516.4	2371.39	38135.7	55681.5	36945.3	70965.3	37352.8	163469	97778.1	5178.31	5887.69	16579.7				6247.69	5734.14	2892.08	3652.61	4512.27	6701.05	22021.3
RNT2_HUMAN	Ribonuclease T2 OS	Homo sapiens GN	RNASET2		0.706831	347	0.039977	-0.419407		0.453043	264	0.0304147	0.547991		7259.26	1066.71	0.146945			1706.19	5334.78	44452.9	1260.22	842.805	26702.9	12506.9	2688.72	42595	9452.75	11578.8	2900.99	4501.72	3574.49	27762.6	6065.06	1860.55	79919.6	16623.4	17247.5				7143.04	1167.88	5061.92	3592.84	2779.09	4547.11	871.751
ROA2_HUMAN	Heterogeneous nuclear ribonucleoproteins A2/B1 OS	Homo sapiens GN	HNRNPA2B1		0.261983	197	0.0226959	0.388314		0.643439	333	0.0383641	-0.177281		54578.8	7137.53	0.130775			158787	69677.3	54768.6	149570	77082.5	49191	108187	36742.7	30173.2	51735.6	49973	80551.9	145341	118917	47969.3	26572.2	43716.5	21285	44308.8	45209.4				27234.1	85365.3	56584.3	24898.7	31495.9	66427.9	60062.3
RPN1_HUMAN	Dolichyl-diphosphooligosaccharide--protein glycosyltransferase subunit 1 OS	Homo sapiens GN	RPN1		0.29677	204	0.0235023	0.567766		0.713388	357	0.041129	-0.257995		5369.48	643.425	0.11983			11496.2	8385.86	1704.6	11045.6	6190.7	1285.54	2241.62	2879.07	3546.96	12725.5	1942.23	1831.59	6067.72	6176.81	4834.75	4361.36	861.265	1756.65	2251.36	1328.18				2013.37	8998.76	12710.1	5784.38	7690.84	8651.33	1938.54
RPTN_HUMAN	Repetin OS	Homo sapiens GN	RPTN		0.0287568	48	0.00552995	-2.1079		0.702519	353	0.0406682	0.193479		52211.9	6659.3	0.127544			102298	60679.8	27277.8	42047.1	3980.95	13173.5	8510.25	7275.83	16737.4	32996.7	32468.8	87456.4	205887	1.10079e+06	47731.7	17483.9	324282	6949.08	164298	5643.13				15865.7	29252	24394.5	46086.9	25151.4	11359	29736.8
RRBP1_HUMAN	Ribosome-binding protein 1 OS	Homo sapiens GN	RRBP1		0.487112	280	0.0322581	0.468102		0.00466416	23	0.00264977	-1.50296		38087.3	6257.03	0.164281			87890.7	722955	135217	18936.2	23369.4	45136.7	484349	200267	111618	64945.5	88608.6	64802.2	68698.1	114271	66223.1	92670.6	157851	44309.6	51784.7	265922				11718.3	5107.82	6669.82	14013.3	3341.46	8200.21	7220.29
RS2_HUMAN	40S ribosomal protein S2 OS	Homo sapiens GN	RPS2		0.866391	400	0.0460829	0.122802		0.347162	210	0.0241935	0.601283		24557.6	3289.6	0.133955			23247.9	16747.6	4837.86	24356.3	18332	12506.3	45915.8	35920.4	6594.09	3644.12	14610.8	16714.9	31134.5	55086.3	11437.1	68292.6	22168.2	1740.04	4213.54	7348.78				8451.13	63048.2	33744.9	5277.84	14197.2	20349.9	18762.1
RS5_HUMAN	40S ribosomal protein S5 OS	Homo sapiens GN	RPS5		0.176679	160	0.0184332	1.22684		0.156931	140	0.016129	-1.13371		2541.71	524.926	0.206525			31517.4	2842.88	2893.21	5125.52	293.091	1626.04	79.0553	1619.11	1647.25	9174.59	1589.42	857.752	3739.34	819.249	228.009	2031.17	990.765	263.935	125.234	17034				144.509	3820.65	3340.41	2907.56	915.69	2887.98	1602.2
RSSA_HUMAN	40S ribosomal protein SA OS	Homo sapiens GN	RPSA		0.640577	327	0.0376728	0.361829		0.367797	219	0.0252304	0.432232		47960.9	6252.71	0.130371			144139	54454.1	12987.5	125619	113018	40278.6	72770.2	96938.7	3475.52	24038.1	28600.8	70875.5	48831.9	59784.2	59607.3	128266	17255.9	7128.72	26870.3	21065.7				7338.08	33940.2	50124.4	14939.2	8047.9	78540.9	6735.62
S100P_HUMAN	Protein S100-P OS	Homo sapiens GN	S100P		0.721948	353	0.0406682	0.262875		0.581518	312	0.0359447	0.435996		265499	36673.1	0.138129			61631.3	256209	73897.9	52353.5	352743	112730	873395	688156	389227	1.25455e+06	149074	60017.6	141682	121228	547896	593950	227307	34238.8	283265	1.58018e+06				164181	20574.6	71621.7	276285	155659	83067.5	130664
S10A2_HUMAN	Protein S100-A2 OS	Homo sapiens GN	S100A2		0.0772598	88	0.0101382	1.17883		0.00105949	14	0.0016129	1.71133		455090	102283	0.224754			396826	763720	233262	439917	383213	148144	1.54683e+06	869614	324308	866594	295533	142045	307441	564908	287256	304966	164541	63632.9	73718.6	542765				712021	244821	219661	210581	420112	336948	226753
S10A6_HUMAN	Protein S100-A6 OS	Homo sapiens GN	S100A6		0.0362758	54	0.0062212	1.55293		0.00506351	25	0.00288018	1.64411		904693	121932	0.134777			446960	4.39734e+06	847554	402076	938607	612749	2.07402e+06	1.98147e+06	847673	769140	408983	235854	282419	311559	619428	969435	417612	76298.6	512672	2.96142e+06				5.7039e+06	300961	243568	291105	404774	685300	347299
S10A7_HUMAN	Protein S100-A7 OS	Homo sapiens GN	S100A7		0.104589	113	0.0130184	1.44254		0.00110965	15	0.00172811	2.45338		5.65492e+06	783165	0.138493			7.11234e+06	2.26586e+06	5.93796e+06	2.92426e+06	3.31636e+06	1.67708e+07	9.9933e+07	6.24531e+06	7.5705e+06	1.32626e+07	2.87121e+06	852891	1.04077e+06	3.25457e+06	3.67962e+07	1.24603e+07	1.24682e+07	273324	700903	6.08274e+06				2.60651e+06	2.76914e+06	9.87692e+06	5.77978e+06	1.08214e+07	2.82936e+06	1.64888e+07
S10A8_HUMAN	Protein S100-A8 OS	Homo sapiens GN	S100A8		0.0646884	77	0.00887097	1.17115		0.472955	271	0.0312212	0.663252		1.85225e+07	3.84516e+06	0.207594			7.46614e+06	4.72765e+07	1.82629e+07	1.87598e+07	9.39263e+06	1.12062e+07	1.0299e+07	4.19725e+07	1.68415e+07	3.82778e+07	1.04619e+07	1.03292e+07	1.00538e+07	1.7908e+07	6.60264e+06	2.83582e+06	1.83903e+07	1.88058e+06	4.93886e+06	5.28482e+06				1.30864e+08	2.8351e+07	3.67085e+07	2.66818e+07	1.47861e+07	6.93773e+06	7.15331e+07
S10A9_HUMAN	Protein S100-A9 OS	Homo sapiens GN	S100A9		0.222281	180	0.0207373	0.66775		0.0959014	106	0.012212	1.25912		1.53339e+07	1.5845e+06	0.103333			5.87033e+06	3.46186e+07	4.53728e+06	2.35079e+07	9.20079e+06	6.43123e+06	8.61525e+06	2.38341e+07	6.63782e+06	23207139	1.34852e+07	2.02588e+07	1.10145e+07	1.8822e+07	3.48699e+06	2.01191e+06	1.00043e+07	1.98707e+06	3.43489e+06	9.65638e+06				1.44336e+08	6.80948e+07	4.0671e+07	5.05646e+07	21088029	1.26996e+07	6.73338e+07
S10AA_HUMAN	Protein S100-A10 OS	Homo sapiens GN	S100A10		0.359279	231	0.0266129	0.529991		0.696862	350	0.0403226	0.118803		366459	29551.9	0.0806417			736344	561861	144053	645732	285805	102276	197506	515938	212672	350538	371629	332579	650293	257415	67006.9	151615	578895	78752.3	93252.4	283361				199419	433719	691826	251578	177052	155677	123716
S10AB_HUMAN	Protein S100-A11 OS	Homo sapiens GN	S100A11		0.41414	256	0.0294931	0.503619		0.00504505	24	0.00276498	1.43383		2.42382e+06	224424	0.0925911			1.2528e+06	8.53713e+06	1.64185e+06	1.1961e+06	1.82339e+06	771757	1.03049e+06	6.42252e+06	2.37266e+06	2.4221e+06	3.48566e+06	915631	1.56672e+06	1.54465e+06	2.03764e+06	506834	2.21886e+06	551505	2.05446e+06	5.84027e+06				3.99488e+06	1.66346e+06	1.48976e+06	1.35368e+06	1.69113e+06	1.04054e+06	1.64814e+06
S10AE_HUMAN	Protein S100-A14 OS	Homo sapiens GN	S100A14		0.910685	412	0.0474654	0.0497419		0.454633	267	0.0307604	0.428735		694369	67473.4	0.0971722			1.12672e+06	401363	274604	961068	652721	82248.9	202848	337295	189855	343970	767094	648124	1.00046e+06	748923	166789	84675	568375	105059	194255	174442				132311	586064	693398	142618	299829	439997	270961
S10AG_HUMAN	Protein S100-A16 OS	Homo sapiens GN	S100A16		0.148451	140	0.016129	0.706929		0.49589	283	0.0326037	0.220681		297069	52588.1	0.177023			674991	319879	95034.6	587811	274255	33681.1	92682.1	133918	467002	281843	201837	155127	351709	192998	78452.2	27678.5	134517	120632	104815	65760.8				45105.5	140185	246472	71564.2	136715	118810	126169
SAP_HUMAN	Proactivator polypeptide OS	Homo sapiens GN	PSAP		0.419633	260	0.0299539	-0.440038		0.974995	429	0.049424	0.209845		37591.7	4972.08	0.132265			12057.1	28380.5	32978	7215.31	11439.7	16120	79728.4	42627.9	167240	108797	35526.8	14538.9	47269	35995.9	50563.3	44724.5	41914.6	40588	39291.1	107187				58770.2	14693.5	29642	27667.1	30276.1	24306	13997.8
SAP3_HUMAN	Ganglioside GM2 activator OS	Homo sapiens GN	GM2A		0.760512	368	0.0423963	-0.186936		0.70457	355	0.0408986	0.202132		51414.9	6300.71	0.122546			19726.1	67581.8	32893.1	14105.5	50813.9	85017.3	84881.2	140040	52986.4	25939.6	40277.5	32301.3	30674.4	90895.9	249648	22545	195344	26441.8	51223.5	46316.3				10901.8	22553.3	36214.2	63947.9	92522.6	26512.6	83470.6
SARG_HUMAN	Specifically androgen-regulated gene protein OS	Homo sapiens GN	SARG		0.00192861	9	0.00103687	-2.41518		0.000512012	10	0.00115207	-2.54169		44357.2	6730.06	0.151724			13372.8	99911.1	6320.51	29417.9	5250.69	9952.86	368842	17644.2	38357.8	4045.57	312789	170630	50869.3	379610	111011	10568.5	1.17414e+06	86380.1	92348.5	18441.9				33891	5310.19	2032.09	2729.38	14645.3	4534.02	2482.82
SCEL_HUMAN	Sciellin OS	Homo sapiens GN	SCEL		0.143217	138	0.0158986	-0.622038		0.145682	134	0.0154378	0.469352		705248	78436.1	0.111218			718120	569891	579564	398872	389557	367190	1.49667e+06	2.64673e+06	430050	308478	2.07478e+06	477635	1.60608e+06	764029	609737	398637	3.44116e+06	728867	1.50657e+06	1.2977e+06				1.09419e+06	290507	286961	246244	317432	361231	270618
SERA_HUMAN	D-3-phosphoglycerate dehydrogenase OS	Homo sapiens GN	PHGDH		0.0233267	41	0.0047235	1.00026		0.201528	154	0.0177419	0.434119		140789	27784.1	0.197347			436688	369076	127021	740347	105592	52055.4	101205	327554	28145.9	53112.9	120469	135299	241642	207915	26908.1	37755	48628.9	97970.5	38242.8	39467.3				221120	244292	116561	118122	41628.8	129203	139689
SET_HUMAN	Protein SET OS	Homo sapiens GN	SET		0.120139	128	0.0147465	1.21753		0.137336	128	0.0147465	0.643533		84631.4	13257.9	0.156655			131349	139828	44240.4	101105	236794	70240	221337	422988	83043.5	159087	58465.9	51101.9	142663	87738.7	49888.4	250926	24093.3	17800.6	26603.2	442602				23741.3	157498	25440.5	80242	22982.8	176619	27567.5
SH3L1_HUMAN	SH3 domain-binding glutamic acid-rich-like protein OS	Homo sapiens GN	SH3BGRL		0.0732238	85	0.00979263	0.894813		0.418867	247	0.0284562	0.437015		40045	5798	0.144787			33246.7	56514.7	92615.8	15714.4	35556.5	53704.6	84205.8	85830.8	142590	61510.4	40405.6	19635.8	23831.8	19479.5	27984.5	91616.1	38345.1	8413.96	66494	86579.5				34093.9	16892.6	36055.5	14180	12050.5	10586.2	11839.6
SLPI_HUMAN	Antileukoproteinase OS	Homo sapiens GN	SLPI		0.751997	364	0.0419355	-0.301498		0.10602	108	0.0124424	-1.26676		920551	124182	0.134899			91214.1	175534	7.51557e+06	93987.6	95405.9	3.37537e+06	1.3242e+06	217954	184230	93989.5	247324	702583	217072	482073	592541	254251	2.89652e+06	499955	320185	84730.3				233893	115860	271964	81519.8	64738.9	195566	192416
SODC_HUMAN	Superoxide dismutase [Cu-Zn] OS	Homo sapiens GN	SOD1		0.385971	243	0.0279954	0.445527		0.14377	133	0.0153226	0.852349		482289	77316.8	0.160312			172209	1.85669e+06	581346	340813	456019	616353	1.46076e+06	712335	401693	275283	531917	269097	370219	1.15769e+06	383598	280370	691098	248107	408387	772059				94513	77325	82517.5	86113.3	102918	153748	93469.6
SODM_HUMAN	Superoxide dismutase [Mn], mitochondrial OS	Homo sapiens GN	SOD2		0.928531	417	0.0480415	0.0957688		0.804177	385	0.0443548	0.088691		11056.1	2443.51	0.221011			954.225	4110.24	8082.52	3289.84	35831.2	4291.72	166082	5671.71	8513.39	9072.28	10350.7	5243.86	756.878	3701.2	7432.83	230143	11520	3809.34	6199.61	10474.4				2225.67	664.617	2692.03	513.836	1861.94	2793.67	1167.48
SPB10_HUMAN	Serpin B10 OS	Homo sapiens GN	SERPINB10		0.628261	325	0.0374424	-0.320239		0.633548	328	0.037788	0.408694		9764.94	1638.99	0.167844			5124.62	11392.8	48295.1	2455.71	2347.79	3111.46	10660.7	4392.38	36307.9	76864.6	6692.19	2584.27	17512.7	14233.9	19261	10175.7	5200.09	10507.6	13732.5	60037.6				214988	3126.67	6028.39	1685.24	10232.6	6128.36	10882.7
SPB12_HUMAN	Serpin B12 OS	Homo sapiens GN	SERPINB12		0.0648887	78	0.00898618	1.02268		0.1424	132	0.0152074	0.671908		135835	21301.5	0.156819			449219	76073.4	279636	555654	89266.2	214577	51450.9	251100	143291	123758	130830	80325.9	413696	114024	77814.8	39469.7	92958.7	29224.8	77179.2	103674				131319	82013	79751.5	53339.6	53153.4	76875	35818.9
SPB13_HUMAN	Serpin B13 OS	Homo sapiens GN	SERPINB13		0.629019	326	0.0375576	0.23022		0.389921	232	0.0267281	0.145764		1.75127e+06	153030	0.0873828			1.64755e+06	1.61381e+06	1.95087e+06	2.39992e+06	1.98875e+06	2.18506e+06	1.41569e+07	4.99896e+06	851078	978673	1.9086e+06	2.56439e+06	1.01008e+06	5.32138e+06	3.07008e+06	2.87171e+06	2.32491e+06	1.04834e+06	1.37078e+06	2.52301e+06				741187	431715	479615	507856	310307	426356	424934
SPB3_HUMAN	Serpin B3 OS	Homo sapiens GN	SERPINB3		0.214784	174	0.0200461	-1.03905		0.0173247	35	0.00403226	-0.962058		4.00642e+06	379753	0.094786			4.00506e+06	954587	9.96062e+06	5.54999e+06	439729	2.58153e+06	1.32283e+07	1.28092e+07	1.28252e+06	1.1126e+06	1.49961e+07	8.51954e+06	1.08984e+06	2.71163e+07	4.81515e+06	4.107e+06	2.65905e+07	2.75229e+06	6.23282e+06	1.01814e+06				595853	1.0861e+06	429696	426356	517189	465629	437814
SPB4_HUMAN	Serpin B4 OS	Homo sapiens GN	SERPINB4		0.54667	297	0.0342166	0.54368		0.507239	287	0.0330645	0.247289		732382	139208	0.190076			1.01634e+06	185918	744557	761103	191418	1.24354e+06	4.42504e+06	2.86432e+06	411863	532495	500908	890326	223500	906738	1.85385e+06	3.42643e+06	391226	128331	155353	169550				138129	54965.9	96438.9	71859.7	207579	70492.4	70924.4
SPB5_HUMAN	Serpin B5 OS	Homo sapiens GN	SERPINB5		0.0674398	81	0.0093318	1.54485		0.45302	263	0.0302995	-0.389548		304084	27989.7	0.0920457			975323	321472	162126	772223	1.38237e+06	652506	978362	986632	58904.3	164009	248323	432016	666636	325302	92929.2	550978	73433.3	43219.1	34748.7	433341				218895	185271	70462.8	41950.5	15616.2	59172.7	34674.8
SPR1A_HUMAN	Cornifin-A OS	Homo sapiens GN	SPRR1A		0.0279905	46	0.00529954	-3.93041		0.000132789	6	0.000691244	-3.83173		1.3841e+07	1.57105e+06	0.113507			260918	306012	3.50169e+06	46898.9	2.22817e+06	367087	4.41568e+06	2.43081e+07	1.12513e+06	349568	36742026	1.47197e+07	6.51532e+06	5.13265e+07	1.42806e+07	5.39285e+06	2.79171e+08	544664	2.72268e+07	5.29602e+06			#REF!	2.27873e+06	30870.8	244312	84946.8	400961	211179	229905
SPR2A_HUMAN	Small proline-rich protein 2A OS	Homo sapiens GN	SPRR2A		0.00756212	17	0.00195853	-2.29794		0.10955	111	0.012788	-0.683209		2.88373e+06	603510	0.209281			835041	179299	1.156e+06	594458	401746	536973	7.69877e+06	3.45985e+06	1.44517e+06	558180	5.16997e+06	1.6634e+06	1.41319e+06	1.89863e+07	1.30996e+07	1.68895e+06	3.57686e+07	2.04969e+06	3.83904e+06	765876			#REF!	615946	443145	1.12729e+06	1.06039e+06	715282	174194	353764
SPR2D_HUMAN	Small proline-rich protein 2D OS	Homo sapiens GN	SPRR2D		0.0835767	93	0.0107143	-1.13002		0.0467943	61	0.00702765	1.50987		3.23375e+06	589322	0.182241			3.89244e+06	81260.4	1.61976e+06	2.1382e+06	1.11174e+06	2.0557e+06	1.38666e+07	2.61726e+06	1.90682e+06	733995	2.75339e+06	1.16822e+06	1.95904e+06	1.15664e+07	1.46515e+07	1.93828e+06	1.70734e+07	2.51347e+06	2.24746e+06	517295				559224	427607	2.80125e+06	850877	2.39672e+06	302381	4.26881e+06
SPR2F_HUMAN	Small proline-rich protein 2F OS	Homo sapiens GN	SPRR2F		0.393439	248	0.0285714	-0.529646		0.084817	96	0.0110599	1.16646		2.54286e+06	367717	0.144608			5.12894e+06	290518	1.74602e+06	2.71357e+06	739200	1.82284e+06	1.45043e+07	1.99691e+06	967370	232686	1.81861e+06	928337	754599	7.45195e+06	1.44711e+07	1.36081e+06	1.6692e+07	1.96249e+06	1.18483e+06	198514				170414	445906	2.08743e+06	1.362e+06	1.77751e+06	238815	2.0012e+06
SPRR3_HUMAN	Small proline-rich protein 3 OS	Homo sapiens GN	SPRR3		0.158303	148	0.0170507	-1.86666		9.0311e-05	5	0.000576037	-2.46227		9.37345e+07	1.85541e+07	0.197944			2.84288e+07	1.47597e+07	3.05286e+07	1.65251e+07	2.1503e+07	2.87149e+06	4.39834e+07	1.16027e+08	7.77347e+06	1.86244e+07	2.22131e+08	2.0358e+08	1.17562e+08	2.50288e+08	2.50856e+07	2.11603e+07	1936630580	951570	4.54514e+07	3.59636e+07				1.74632e+07	1.77469e+07	3.09578e+07	2.12336e+07	2.02306e+07	1.97958e+07	2.70768e+07
ST2B1_HUMAN	Sulfotransferase family cytosolic 2B member 1 OS	Homo sapiens GN	SULT2B1		0.236944	185	0.0213134	-0.967673		0.547867	300	0.0345622	-0.214138		47347.8	5587.99	0.11802			121371	34787	61880.1	45395.3	14028.8	9862.41	42232.8	13940.8	11570.2	11235	120730	6240.65	29175.7	67064.3	37911.3	501764	142725	25051.4	46655.6	41842.5				10774.6	66356.4	32682.3	7399.49	8748.25	14187.6	17007
TALDO_HUMAN	Transaldolase OS	Homo sapiens GN	TALDO1		0.0106452	23	0.00264977	1.26041		0.0610489	77	0.00887097	0.672553		418208	91077.8	0.217781			321401	1.00572e+06	874314	299887	325871	688143	1.48217e+06	1.05941e+06	1.51894e+06	1.13532e+06	204222	182980	646049	271380	275129	428010	573002	94599.1	417052	1.08687e+06				776679	420035	222414	333599	351205	243057	307552
TBA4A_HUMAN	Tubulin alpha-4A chain OS	Homo sapiens GN	TUBA4A		0.161053	151	0.0173963	0.814473		0.949888	421	0.0485023	-0.0283214		62251.9	7268.6	0.116761			286860	69579.5	20769.2	150961	48324.4	20456.7	21465.1	31571.4	20223	23644.9	53872	38171.5	124259	69013	31960.6	10745.5	4709.79	6468.38	28554.9	12900.6				13984.5	151250	72220.5	57654	26237.2	59962.1	28801.3
TBB4B_HUMAN	Tubulin beta-4B chain OS	Homo sapiens GN	TUBB4B		0.205793	169	0.01947	0.664862		0.698104	352	0.040553	0.119903		135326	29420.1	0.217401			579078	185887	82106.4	715903	116301	38194.4	65036.9	138872	72418.1	88402.4	127108	148859	350608	196154	40399.6	74344.9	46748.3	33984.8	46782.6	37674				41793.3	356060	174288	51215.9	60003.6	122682	24175.8
TBCA_HUMAN	Tubulin-specific chaperone A OS	Homo sapiens GN	TBCA		0.0222392	38	0.00437788	1.523		0.539234	297	0.0342166	0.314375		26212.1	2467.71	0.0941438			24736	102457	23883.5	22404.5	20181.3	21973.6	56399.9	38944.3	16686.4	106449	26800.8	29547.4	9017.19	10564.2	6079.51	36894.2	8876.95	1336.59	8210.32	11052.3				12234	11334.9	17373.2	18518.2	4738.5	14548.9	5753.33
TCPG_HUMAN	T-complex protein 1 subunit gamma OS	Homo sapiens GN	CCT3		0.804221	378	0.0435484	0.197321		0.656185	336	0.0387097	0.143079		4880.88	550.063	0.112697			28143.9	5902.84	493.609	16899.1	10116.2	830.505	837.991	938.217	2634.53	396.868	2841.48	2384.5	4222.37	6141.23	1904.69	5476.88	2346.3	1803.56	907.978	1185.77				3926.17	16459.4	3379.5	2914.56	1744.19	3823.83	2237.77
TCPQ_HUMAN	T-complex protein 1 subunit theta OS	Homo sapiens GN	CCT8		0.573828	303	0.0349078	-0.265551		0.177676	147	0.0169355	1.47023		6884.53	1450.76	0.210727			18269	6052.9	504.148	19346.1	22589.7	18429.6	8090.38	6587.79	5652.31	2927.1	14715.1	8334.5	621.364	40263.2	14506.2	6371.59	79529.9	4792.94	6558.56	2361.97				5495.87	13910.6	3194.19	6087.25	1422.23	1523.67	6420.33
TERA_HUMAN	Transitional endoplasmic reticulum ATPase OS	Homo sapiens GN	VCP		0.0738965	86	0.00990783	0.679443		0.0796968	93	0.0107143	-0.4976		252645	35263.6	0.139578			601647	352767	434173	363693	548037	202369	540017	511296	251157	103777	165066	200201	355367	348048	285477	394291	282027	107062	267703	412982				204823	60466.2	47271.1	25908.2	42084.4	60965.6	40662.6
TGM1_HUMAN	Protein-glutamine gamma-glutamyltransferase K OS	Homo sapiens GN	TGM1		0.205577	168	0.0193548	0.605556		0.0835611	95	0.0109447	0.626757		433632	37343.4	0.0861177			880802	1.21326e+06	182089	846645	500827	340775	307890	586271	261444	633134	346954	324125	407632	518860	289451	231337	1.17545e+06	192541	84213.4	291038				212617	562633	774847	296083	434621	420090	401631
TGM3_HUMAN	Protein-glutamine gamma-glutamyltransferase E OS	Homo sapiens GN	TGM3		0.212341	173	0.0199309	0.984587		0.000197476	8	0.000921659	1.18931		2.76046e+06	223487	0.0809602			2.7127e+06	1.19947e+06	9.92771e+06	5.64176e+06	833681	8.92265e+06	2.24237e+07	1.01359e+07	1.23875e+06	670687	629347	934395	2.054e+06	7.65895e+06	5.98458e+06	927880	7.12026e+06	772689	2.90386e+06	604349				2.58532e+06	2.18685e+06	3.67369e+06	1.57621e+06	2.08523e+06	2.53414e+06	1.18188e+06
THIO_HUMAN;A0A098YD33_9GAMM	Thioredoxin OS	Homo sapiens GN	TXN		0.220259	178	0.0205069	-0.70675		0.000750259	12	0.00138249	-1.51639		1.50766e+06	240975	0.159834			1.56987e+06	609978	2.14266e+06	2.11781e+06	1.64867e+06	2.25451e+06	4.12575e+06	6.35252e+06	701216	372332	6.99615e+06	1.45731e+06	1.32163e+06	1.17709e+07	4.38084e+06	1.45717e+06	5.3412e+06	1.41409e+06	3.18984e+06	2.57891e+06				164687	168132	123239	122376	106299	139391	121975
THTR_HUMAN	Thiosulfate sulfurtransferase OS	Homo sapiens GN	TST		0.3137	215	0.0247696	0.632679		0.551181	302	0.0347926	0.199008		17666.4	4282.91	0.242433			53583.9	54805.3	5305.77	25007.5	22978	25789.3	51148.1	70244.5	11783.6	10003.5	19442.9	13796.2	22502.1	20756.5	13219.5	30757.7	55676.2	4010.16	16601.6	61490.6				40064.8	34016	14876.5	4344.96	4448.24	22692.1	1650.79
TKT_HUMAN	Transketolase OS	Homo sapiens GN	TKT		0.909715	411	0.0473502	-0.074099		0.744077	367	0.0422811	0.151504		154554	33135.1	0.214391			241501	490044	76766.7	193671	296282	41634.5	181057	114363	121811	313646	160798	144356	449241	242422	181913	584099	81162.4	96675.9	41238.6	114384				128306	92799.6	54753.1	361415	70947	22621.3	14549.5
TM11B_HUMAN	Transmembrane protease serine 11B OS	Homo sapiens GN	TMPRSS11B		0.699364	345	0.0397465	-0.457963		0.510095	289	0.0332949	-0.528745		20958.4	4998.06	0.238475			12912.2	83282.4	7515.83	28356.8	61166.9	28444.5	1631.29	25323.9	1311.45	955.609	16205.3	74240.3	118898	26908	7846.9	1731.66	130320	4955.65	11133.8	2684.4				1170.37	6415.99	7855.25	2581.49	717.583	15152.8	3612.15
TM11D_HUMAN	Transmembrane protease serine 11D OS	Homo sapiens GN	TMPRSS11D		0.811503	381	0.043894	-0.119328		0.578076	311	0.0358295	0.167822		214536	42647.1	0.198787			220947	267976	132068	217478	82718.1	236740	123700	321570	62204.4	27370.4	155073	153258	180505	649048	183482	66326.4	455994	82152.9	136661	74540.6				100567	110014	192988	58823.5	37484.3	91819.2	117863
TM11E_HUMAN	Transmembrane protease serine 11E OS	Homo sapiens GN	TMPRSS11E		0.820885	385	0.0443548	-0.133661		0.419598	248	0.0285714	-0.334734		402454	69927.3	0.173752			169451	2.43466e+06	371658	338079	110410	295318	542650	308739	540938	186694	303079	275148	285306	899787	802538	119048	1.08314e+06	282771	562915	389813				44284.5	242326	243229	261319	65099.7	360562	227651
TPIS_HUMAN	Triosephosphate isomerase OS	Homo sapiens GN	TPI1		0.669642	334	0.0384793	0.276947		0.396145	234	0.0269585	-0.44491		701489	59762.5	0.0851937			1.12863e+06	831589	254007	1.08159e+06	1.34294e+06	196741	587168	480170	140733	855660	496571	575544	757171	1.12014e+06	187926	2.22829e+06	310647	132625	114862	162668				63923.2	573064	428738	250380	100870	249451	400666
TPM3_HUMAN	Tropomyosin alpha-3 chain OS	Homo sapiens GN	TPM3		0.393422	247	0.0284562	-0.529238		0.977409	430	0.0495392	0.00995922		114030	23112.9	0.202691			66901.9	25887.7	97941	8419.3	77334.4	82879.1	499627	287168	80312.3	52303.4	152038	90772.3	162941	109988	138572	93304.1	183363	56462.9	86510.4	335397				15158.6	35583.3	27322.2	13765.5	12825	26685.8	15685.2
TPM3L_HUMAN	Putative tropomyosin alpha-3 chain-like protein OS	Homo sapiens PE	5		0.426044	262	0.0301843	-0.489984		0.330673	206	0.0237327	-0.623175		191142	26694.6	0.139658			136518	120262	157679	22752.6	112663	113072	1.02106e+06	335761	49001.6	12498.7	218174	123632	157587	219784	207442	145956	421440	67336.6	333804	738690				27260.2	16054.6	35405.3	28771.1	18888.7	18895.3	12575.4
TPM4_HUMAN	Tropomyosin alpha-4 chain OS	Homo sapiens GN	TPM4		0.615724	321	0.0369816	0.231965		0.056516	74	0.00852535	-0.514395		223859	17722.6	0.0791686			326969	125250	141977	222473	112181	207166	1.46906e+06	410975	268593	251738	222234	154661	188278	180916	362863	244617	489474	56069.4	402125	1.29783e+06				54263.2	54833.1	39447.1	43775	30130.6	58097	71623.9
TRFE_HUMAN	Serotransferrin OS	Homo sapiens GN	TF		0.417935	259	0.0298387	0.354844		0.457083	268	0.0308756	0.30979		1.11966e+07	1.39215e+06	0.124337			3.68884e+06	2.36644e+07	3.23206e+07	3.87546e+06	1.96381e+07	8.02168e+06	2.11106e+07	7.46707e+06	7.45738e+06	6.41224e+06	5.29856e+06	1.51977e+07	5.65021e+06	3.29898e+06	7.92043e+06	2.59064e+07	8.94472e+06	7.03177e+06	1.1425e+07	1.33925e+07				2.88895e+07	1.65124e+06	2.7742e+06	2.06769e+06	8.11774e+06	8.25889e+06	3.33618e+06
TRFL_HUMAN	Lactotransferrin OS	Homo sapiens GN	LTF		0.31258	214	0.0246544	0.472507		0.321132	198	0.0228111	0.527245		3.8965e+06	354094	0.0908749			1.8236e+06	5.63278e+06	1.01974e+07	1.52511e+06	1.54594e+06	3.47371e+06	5.36185e+06	2.56981e+06	2.09137e+07	2.04981e+07	3.63074e+06	1.39517e+06	2.55568e+06	1.74962e+06	3.51063e+06	2.72431e+06	2.49762e+06	4.21886e+06	5.6819e+06	6.76282e+06				7.29454e+06	2.21909e+06	4.85228e+06	1.05652e+07	2.76276e+06	9.8376e+06	1.098e+07
TRI29_HUMAN	Tripartite motif-containing protein 29 OS	Homo sapiens GN	TRIM29		0.996693	434	0.05	0.00163612		0.401834	235	0.0270737	0.38405		258788	59070.4	0.228258			366174	226093	147002	295710	208604	187167	330549	190919	161437	75419	238166	248812	633948	560193	109479	227351	390816	49431.1	140032	131492				266036	398102	321910	196953	129120	328972	219245
TYPH_HUMAN	Thymidine phosphorylase OS	Homo sapiens GN	TYMP		0.225504	182	0.0209677	1.24183		0.0363169	52	0.00599078	0.885425		46516.3	6345.68	0.136418			70001.8	124439	9684.22	133427	113049	30970.5	248357	90184.8	23439.6	82127.2	11018.4	17010.9	107335	31651.8	22448.1	223716	6021.97	21954.2	21143.7	39661.9				39340.8	12619.5	13763.6	19481.6	7408.74	12039.6	39136.4
UBA1_HUMAN	Ubiquitin-like modifier-activating enzyme 1 OS	Homo sapiens GN	UBA1		0.331938	220	0.0253456	-0.582701		0.704321	354	0.0407834	-0.310138		127963	18025.6	0.140865			298253	88375.5	28172.5	189993	81354.1	77516.8	84336	123031	11648.9	29769.6	5.17375e+06	56030	83665	95603.1	40847.8	178315	185303	65405.9	19914.3	62142				96703.8	249768	80796.3	17380.3	36442.2	40383.8	12447.6
UGDH_HUMAN	UDP-glucose 6-dehydrogenase OS	Homo sapiens GN	UGDH		0.509807	289	0.0332949	0.427017		0.814766	389	0.0448157	0.17535		51370.8	10169	0.197952			85480.3	43673.8	118999	49438.8	26717.3	147827	141469	125961	47778.1	10426.3	44371.8	37102.6	60079.8	107496	64198.7	14500.9	52356	32045.6	309867	69180.2				121882	14192	11133.9	9936.19	2738.62	6355.62	13594.4
UGPA_HUMAN	UTP--glucose-1-phosphate uridylyltransferase OS	Homo sapiens GN	UGP2		0.094297	101	0.0116359	2.07249		0.479009	273	0.0314516	0.463055		9148.16	1931.8	0.211168			10931.8	27707.6	1001.25	14474.9	32505.4	11917.5	9221.19	23375.6	8954.51	4011.17	3301.27	6181.86	27571.6	10014.3	744.841	10457.6	1299.85	452.375	308.652	7003.49				1016.85	5729.42	1659.3	3526.95	733.885	1940.66	6325.64
UPP1_HUMAN	Uridine phosphorylase 1 OS	Homo sapiens GN	UPP1		0.0896699	96	0.0110599	1.33094		0.315205	195	0.0224654	-0.590905		9175.53	1401.27	0.152718			70204.6	43736.1	4470.15	30073.5	7790.65	5679.78	6040.26	23600.3	10498.5	1025.3	6774.53	5039.07	12813.6	16190.3	7258.65	4548.68	13748.1	1406.58	1498.07	2459.63				1903.66	54275.7	6643.92	2494.26	28490.7	8381.63	8734.21
VAT1_HUMAN	Synaptic vesicle membrane protein VAT-1 homolog OS	Homo sapiens GN	VAT1		0.0320978	51	0.00587558	-1.61709		0.141447	129	0.0148618	-0.623155		110051	18596.1	0.168977			72520.3	59368.9	58446.2	24772.2	72302.4	24407.6	147621	60209.1	38363.8	53292.4	324226	251364	300718	745971	107290	79847.9	766667	15421	48720.7	221982				45721.5	41275.8	38402.8	37939.1	8102.01	75416.7	52681.4
VDAC1_HUMAN	Voltage-dependent anion-selective channel protein 1 OS	Homo sapiens GN	VDAC1		0.332052	222	0.025576	1.45651		0.0885381	97	0.0111751	1.12378		11925.8	2151.43	0.180401			24355	72158.8	6130.02	12193.1	51909.9	5890.81	49185.5	6946.56	3673.05	53272.1	21014.7	13939	4030.22	27402.3	6859.1	21613.2	13.0504	15487.1	5888.12	3458.2				46488.1	48920.4	38821.7	15327.3	68981.4	61031	16961.3
VIME_HUMAN	Vimentin OS	Homo sapiens GN	VIM		0.41161	254	0.0292627	0.470294		0.0364198	53	0.00610599	1.18778		405689	27945.4	0.0688838			343125	736685	312666	258511	289733	233409	294120	291214	2.58733e+06	3.01329e+06	241877	226002	845363	434887	424688	269103	472731	61075.7	245610	2.09041e+06				187467	237632	431663	503069	337771	442767	651816
VINC_HUMAN	Vinculin OS	Homo sapiens GN	VCL		0.993129	433	0.0498848	-0.00485343		0.483232	275	0.031682	-0.243337		237854	23867.7	0.100346			177546	686473	304593	237802	249267	344647	499844	433846	104223	92151.5	558239	152504	67027	590294	373828	190068	1.15304e+06	174509	366886	364988				406220	89326.9	115283	84021.3	60376.7	114799	104788
VS10L_HUMAN	V-set and immunoglobulin domain-containing protein 10-like OS	Homo sapiens GN	VSIG10L		0.432347	263	0.0302995	-0.425368		0.435064	254	0.0292627	0.66779		14438.7	3328.15	0.230502			26459.1	27100.6	4151.07	14831	4707.96	42639.5	22228.1	22025	14113	23617	43758	16531.3	17927.5	13832.5	29451.4	8841.79	73722.8	19368.4	13040	24006.7				3322.97	17171.8	21460.1	35854.7	19891.6	71355.4	34386.3
VTDB_HUMAN	Vitamin D-binding protein OS	Homo sapiens GN	GC		0.59199	308	0.0354839	0.307462		0.848687	394	0.0453917	0.0214361		624142	103162	0.165286			193079	926610	638214	134726	2.02329e+06	272887	719471	339069	1.29771e+06	1.01216e+06	216906	697222	468652	232022	283633	2.44048e+06	257140	192811	699871	928116				862950	101874	97220	79176.5	271534	224174	164154
VTNC_HUMAN	Vitronectin OS	Homo sapiens GN	VTN		0.22209	179	0.0206221	0.646835		0.246572	172	0.0198157	0.616262		71735.9	8861.27	0.123526			71876.7	65633.5	170361	41265.4	110229	48258.8	267363	56253.3	241472	138010	161357	47426.4	102819	75486.9	99565.2	75916.1	40724.7	9023.43	68672.5	142909				131381	27397.9	19387.5	30507.5	71980.7	85243.6	35132.5
WDR1_HUMAN	WD repeat-containing protein 1 OS	Homo sapiens GN	WDR1		0.00766223	18	0.00207373	1.46442		0.380233	228	0.0262673	-0.536093		50118.5	7910.11	0.157828			187302	108792	25588.8	173932	63372.6	28103.1	27947.5	54334.9	30149.1	92901.7	33131.2	20953.7	59443.9	35698.8	35444.1	19961.9	9390.73	9438.14	8626.3	29007.3				10423.1	48960.9	81704.4	38783.9	9494.51	48564	12974.3
WFDC2_HUMAN	WAP four-disulfide core domain protein 2 OS	Homo sapiens GN	WFDC2		0.450998	269	0.0309908	-0.733986		0.0269393	44	0.00506912	-1.83664		626775	100894	0.160973			71931.1	926145	2.70323e+06	24167.5	32641.4	188659	297893	30875.2	931036	215804	429687	304927	441088	724757	213615	43215.6	417223	365580	379028	239190				176171	22840.3	497080	232694	110059	87621.1	543137
ZA2G_HUMAN	Zinc-alpha-2-glycoprotein OS	Homo sapiens GN	AZGP1		0.944973	421	0.0485023	-0.0460008		0.434264	253	0.0291475	-0.276879		94606	12970.8	0.137103			62334.7	94910.1	132468	44094.3	76400	47550.5	733246	66531.1	155416	135334	65396.5	169174	91140	61341.3	39581.1	335030	54741.7	326883	86407.8	108407				163722	110208	14674.5	14682.2	30871.8	9442.37	18816
ZNF185_HUMAN	Zinc finger protein 185 OS	Homo sapiens GN	ZNF185		0.0887213	94	0.0108295	-0.855538		0.00861144	27	0.0031106	-1.03855		421722	48110.2	0.11408			661235	583730	257864	680126	97422.2	61261.9	490445	263547	234750	120691	611403	641118	1.44907e+06	1.95217e+06	353915	90568.9	2.45817e+06	85991.6	339247	377665				103835	230891	221557	167436	67809	125871	132721
[truncated: 75 more columns]
