# Supplementary material for: Microbiome Composition and Function Drives Wound-Healing Impairment in the Female Genital Tract
Source: PLoS Pathog. 2016 Sep 22;12(9):e1005889. doi: 10.1371/journal.ppat.1005889 (PMC5033340; doi:10.1371/journal.ppat.1005889)
Supplement: S2 Data Set — (XLSX) [file ppat.1005889.s010.xlsx]

## Sheet: Dataset S2 microbiome
Data Set S2. Cervicovaginal metaproteome data acquired via data-dependent, label-free mass spectrometry and Progenesis software data processing.
Data included: Cohort specific statistics for G2 vs G1 comparisons, normalized abundance protein values from Progenesis (Nonlinear dynamics) software, mean centered and log (base 2) transformed protein values used for statistical analyses
																	Cohort 1 normalized abundance																							Cohort 2 normalized abundance
Identifiers						Cohort 1 (G2 vs G1) statistics			Cohort 2 (G2 vs G1) statistics			Technical Variance Measurements				Microbial group	G2	G2	G2	G2	G2	G2	G2	G2	G2	Other	G1	G1	G1	G1	G1	G1	G1	G1	G1	Other				G2	G2	G2	G2	G2	G2	G2	G2	G2	G2
Accession	Description	Species	Genus	Gene Name		p value	Log2FC G2-G1		p value	Log2FC G2-G1		MIX mean	MIX std dev	MIX cov		Patient ID	1A_BV+	2A_BV+	3A_BV+	4A_BV+	5A_BV+	6A_BV+	7A_BV+	8A_BV+	9A_BV+	10A_BV+	1B_BV-	2B_BV-	3B_BV-	4B_BV-	5B_BV-	6B_BV-	7B_BV-	8B_BV-	9B_BV-	10B_BV-				1_BV+	2_BV+	3_BV+	4_BV+	5_BV+	6_BV+	8_BV+	4_BV-	8_BV-	9_BV-
I4MDV2_GARVA	Elongation factor Tu OS	Gardnerella vaginalis 6119V5 GN	Gardnerella	tuf		0.00010569	2.77712		0.0002493	1.85202		588219	45855.4	0.0779564			1.68026e+06	1.82331e+06	293341	3.57542e+06	501741	3.23554e+06	1.0481e+06	514531	333567	211383	156425	107956	80212.7	279878	177413	136842	176277	168702	102592	444190				371231	1.18835e+06	371921	436682	88809.3	308088	81388.7	822153	295091	177424
D2RBD1_GARV4	Transketolase OS	Gardnerella vaginalis (strain 409-05) GN	Gardnerella	tkt		0.000324309	2.60852		0.000779014	1.82353		160919	12115.2	0.0752875			430422	490619	126158	466344	172934	678847	299127	279840	216126	316507	54768.8	11666.5	60776.8	36895.6	53300.9	98009.8	71478.3	63502.3	66534	197961				131925	485295	90413.9	140714	19211.1	86308.7	109267	288191	211035	71894.7
D2RCE0_GARV4	Glycine oxidase ThiO OS	Gardnerella vaginalis (strain 409-05) GN	Gardnerella	thiO		0.000542416	2.86263		0.0124004	1.43215		61806.4	7564.22	0.122386			122448	158970	58004.3	682653	55269.9	169125	410896	51481.5	46594.8	13621.7	23851.3	9602.13	11672.7	16199.6	16946	11130.7	27444.3	37264.5	14921.6	60233.7				222817	412649	152495	177427	72354.6	89405.9	22303.4	67017.1	49636	27112.4
D2RAK8_GARV4	Pyruvate kinase OS	Gardnerella vaginalis (strain 409-05) GN	Gardnerella	pyk		0.000543266	3.10908		0.0123148	1.47935		88595.2	11493	0.129725			316585	481706	136015	375116	78441	456326	409801	127026	66788.8	44679.8	25756.7	15026.5	23206.9	21951.5	60550.1	14247.9	21579.1	34083.3	29201.7	81475.2				301849	289667	51946.7	62870.7	49078.6	32098.8	16062.7	140501	106753	16004.5
A0A0E1XWT4_9LACO	Glyceraldehyde-3-phosphate dehydrogenase, type I OS	Lactobacillus iners LEAF 2052A-d GN	Lactobacillus	gap		0.000762371	-2.84881		1.88383e-05	-1.95018		814760	122019	0.149761			292541	259936	171948	151451	287285	420661	624693	432084	227392	200569	3.74256e+06	740518	845356	5.20545e+06	2.67561e+06	302635	1.19523e+07	3.39869e+06	1.91363e+06	440739				164077	74284.2	48666.2	110756	127654	633330	119373	70737.9	80895.8	67060.3
I4LZP7_GARVA	50S ribosomal protein L9 OS	Gardnerella vaginalis 1500E GN	Gardnerella	rplI		0.00142818	1.85489		0.00499054	1.56001		19019.2	3599.49	0.189255			28981.3	112585	12023.4	76793.8	15572.1	93673.7	13587.9	33578.4	11531.8	11914.5	6037.34	24383.7	22388	22577.7	4696.46	12960.5	5286.82	3830.36	2377.76	25251.8				11789.5	17324.4	11713.6	14581.3	20384.4	38451.2	9211.17	9251.72	11670.6	7238.37
U6S9B8_GARVA	D-xylulose 5-phosphate/D-fructose 6-phosphate phosphoketolase OS	Gardnerella vaginalis JCP8151A GN	Gardnerella	HMPREF1582_00097		0.00234948	2.83484		0.000152581	2.01427		667711	50376.9	0.0754471			963399	3.47014e+06	609576	1.39425e+06	400091	1.95176e+06	1.2341e+06	538447	598146	349519	213043	24835.4	75016.1	286650	189974	317888	99753.6	51853.5	518014	548436				245480	1.48085e+06	578472	690148	98430.3	677927	398026	661013	306992	480937
I4LYH4_GARVA	MalE-type ABC sugar transport system periplasmic component OS	Gardnerella vaginalis 1500E GN	Gardnerella	CGSMWGv1500E_05511		0.00611793	2.39012		2.76691e-06	3.02842		536124	33714.4	0.0628854			352480	1.36845e+06	387394	1.42358e+06	276255	2.42907e+06	403052	273714	1.48785e+06	78212.2	252524	51271.6	62823.6	147270	161105	72552.2	471245	132434	112189	150787				81495.3	1.63835e+06	670051	436024	130600	120486	502753	1.3965e+06	603174	153622
I4MDT1_GARVA	Uncharacterized protein OS	Gardnerella vaginalis 6119V5 GN	Gardnerella	CGSMWGv6119V5_03684		0.00645073	3.5966		0.00513133	2.92497		22969.9	5614.83	0.244443			40575.1	212947	40246.1	41396.1	21556.2	148243	44015.6	24460.1	75568.4	2522.87	5051.64	730.132	5049.15	1301.53	47477.9	1384.13	3179.08	25929.9	5137.27	23469				60039.1	43905.8	88576	84649.5	6784.82	49146.4	24663	60539.1	9353.36	5234.64
I4M2C2_GARVA;EFG_BIFA0;EFG_BIFLO	Elongation factor G OS	Gardnerella vaginalis 1500E GN	Gardnerella	fusA		0.00660776	1.78728		0.00383018	1.23609		122323	5692.4	0.0465359			355144	555252	87017.2	277139	112016	383467	232294	145232	130639	85731.8	69645.7	22497.7	37082.9	157685	129405	38180.6	143886	39159.4	50757.3	146188				99664.5	249929	57406.3	94873.7	64938.4	74130.7	38921.3	198018	113387	45221.8
I4M9G0_GARVA	Extracellular solute-binding protein, family 5 OS	Gardnerella vaginalis 00703Dmash GN	Gardnerella	CGSMWGv00703Dmash_02080		0.0110839	2.39532		0.00210367	1.8395		181523	16498.2	0.0908876			58659.3	1.13247e+06	308027	309032	107792	1.05629e+06	65570	77850.9	67111.7	141951	28793.7	12255.7	46079.5	60286.5	55695.1	24281.2	51069	44955.9	26249.2	58329.8				189335	281522	71348.5	334174	61038.4	175400	332500	283450	134037	27833.3
A0A096ACN5_9BACT	Membrane protein OS	Prevotella sp. S7-1-8 GN	Prevotella	HMPREF1640_02420		0.0113119	1.7889		0.00175974	2.37501		6634.18	1400.39	0.211087			9662.13	7790.91	2707.64	13750.4	2345.15	151005	4741.08	1755.21	1420.2	3071.48	779.671	1929.33	1583.53	19645.7	1204.41	5388.81	935.822	1209.14	485.871	1907.88				55395.7	12034.5	46829.8	6748.85	1618.9	22924	22856.9	29957.5	45237.4	17412.2
A0A0E1Y718_9LACO	Pyruvate kinase OS	Lactobacillus iners LEAF 2052A-d GN	Lactobacillus	pyk		0.0117414	-2.5989		0.00041013	-1.3951		399181	29746.5	0.074519			116209	223021	39511.3	150149	168781	392734	285780	77912.9	109451	41713.9	2.28739e+06	153450	232771	1.56539e+06	1.31304e+06	87349.8	6.67574e+06	2.36857e+06	1.17718e+06	218347				59322.3	39918	25994.8	12803.4	16380	34036	15430.6	71337	41364.3	23823.9
A0A0C6ERR3_GARVA	Transaldolase OS	Gardnerella vaginalis ATCC 14018	Gardnerella			0.0127589	1.68735		0.000314903	2.29296		808910	91570.4	0.113202			1.3805e+06	3.2293e+06	773197	1.61788e+06	509178	1.75424e+06	1.89479e+06	1.11649e+06	841909	822751	395410	162020	491509	1.39807e+06	821077	134722	575199	422791	200957	1.99973e+06				1.41293e+06	2.4028e+06	1.29446e+06	1.81104e+06	98545.5	840000	1.0886e+06	1.88407e+06	821222	310122
D2R9P4_GARV4	Adenylate kinase OS	Gardnerella vaginalis (strain 409-05) GN	Gardnerella	adk		9.91898e-06	4.90076		0.0279979	1.37942		30324.9	4137.09	0.136426			122168	111738	41493.3	158463	69744	123430	128038	44604.4	43939	13148.6	4347.01	11464	3365.8	2873.74	3047.44	441.883	2218.42	3166.33	2244.71	133137				7487.4	41057.9	28300.9	10678.2	5101.14	46742	5020.87	28466.7	4727.26	1727.43
E3D780_GARV3	Glyceraldehyde-3-phosphate dehydrogenase, type I OS	Gardnerella vaginalis (strain ATCC 14019 / 317) GN	Gardnerella	gap		0.000148931	2.78852		0.547784	0.439687		121990	20680.7	0.169528			210240	355020	68185.3	403389	79764	332097	187805	87504.2	25197.8	52144.9	28693.3	43980.3	29438.6	38215.9	19666.4	16649.8	97389.4	3706	3740.63	31384.1				62432.1	247582	104106	91946.1	37111.5	79067.6	69428.3	285814	114688	38932.7
PGK_LACDA	Phosphoglycerate kinase OS	Lactobacillus delbrueckii subsp. lactis GN	Lactobacillus	pgk		0.000179138	-3.77882		0.0308968	-3.17414		2300.49	514.448	0.223625			1249.46	140.344	67.6267	511.002	0	2690.24	40.6714	125.469	11.1074	0	12622.7	551.526	1886.54	14194.7	14480	0	375.243	7230.89	158.933	445.007				18.3916	481.715	115.041	40.0985	100.087	166.717	37.1034	0	128.123	3.45938
D2RCY5_GARV4	ATP synthase subunit beta OS	Gardnerella vaginalis (strain 409-05) GN	Gardnerella	atpD		0.000345584	1.88497		0.172916	0.550875		28737.8	4354.41	0.151522			70924	123200	20639.9	59685.1	20155.4	70645.8	44192.7	15507.4	16970.6	9488.74	10164.8	10757	18169.4	14009	9411.82	21422	10090.2	4311.65	5708.61	12943				54698.6	62437.1	36055.5	65794	11315.7	27347	4670.2	22098.2	21857.5	15170.4
A0A0E1XYK7_9LACO	10 kDa chaperonin OS	Lactobacillus iners LEAF 2052A-d GN	Lactobacillus	groS		0.000597548	-5.7633		0.3761	-0.533924		170819	24852.5	0.14549			4600.2	16872.5	3192.95	7531.15	6202.94	25694.5	4713.09	5475.68	3289.74	8603.38	653436	52069.6	102419	948688	710486	25304.6	6.37032e+06	624401	439560	40591.2				13068.4	69622	2287.22	4026.79	2321.94	8872.5	4927.67	3369.28	43579.1	1815.42
D2R9N2_GARV4	30S ribosomal protein S3 OS	Gardnerella vaginalis (strain 409-05) GN	Gardnerella	rpsC		0.000790324	5.31908		0.304822	1.75089		32780.3	5380.88	0.16415			138716	253130	13052.6	91555.7	26510.9	128566	71005.9	11233.8	27489.2	14227.9	2398.45	505.362	2521.06	1614.79	3667.86	277.451	280.031	9648.7	897.525	16933.2				7282.21	2598.43	41729.7	73788.7	22652.9	10355.8	3110.13	11487.8	13142.3	1429.63
I4MFN2_GARVA	Polyribonucleotide nucleotidyltransferase OS	Gardnerella vaginalis 6119V5 GN	Gardnerella	pnp		0.000953294	2.69708		0.375304	0.688817		23761.2	4172.28	0.175592			37384.3	90860.2	15998.5	29652.9	7311.93	63931.1	21326.9	27472.5	10209.2	1885.59	2771.78	4224.11	4290.66	7459.07	5776.52	3331.62	9252.68	1081.07	3079.69	4222.22				4334.7	25139.2	23408.3	2244.44	8840.52	4225.42	621.842	19192.1	17989.8	1537.31
A0A0C6ESU3_GARVA	50S ribosomal protein L29 OS	Gardnerella vaginalis ATCC 14018	Gardnerella			0.0017738	4.16524		0.143292	0.669042		172823	26802.8	0.155088			92393.7	662733	240701	355553	202229	576386	420722	95023.9	203132	25424.6	34988.3	726.196	89007.6	9421.9	33477.3	5945.7	27022.6	15043.7	14934.5	516552				45131	21834.5	36279.1	38192	6684.05	22419.8	42216.5	28048.7	31644.7	76072.9
I4LQ65_GARVA;RS5_BIFA0	30S ribosomal protein S5 OS	Gardnerella vaginalis 6420B GN	Gardnerella	rpsE		0.00427386	2.8187		0.105021	0.756594		68799.6	9026.55	0.131201			203299	322939	52467.8	305581	22333.4	428359	183291	36769.1	24708.9	11172.7	16072.2	5261.78	7368.62	11961.5	25027.1	14116.2	42508.2	20387.4	16964.5	46786.4				25084.5	101853	28018.2	9148.67	5814.66	17638.9	23028.1	35937.8	33415.6	4462.05
C2KF05_9LACO	ABC transporter, solute-binding protein OS	Lactobacillus crispatus JV-V01 GN	Lactobacillus	HMPREF0506_1447		0.00463649	1.39035		0.152009	0.930559		9728.01	2104.62	0.216346			18398.7	20446.2	5823.16	5895.88	21023.1	11240.5	10683.5	15718	13250.9	1457.68	2995.56	3535.37	3697.73	6836.73	5328.73	4183.27	11572.7	3391.96	4958.81	9478.99				5064.92	7308.78	3497.11	9325.66	2796.69	38899.8	1924.36	6258.05	2374.87	23505.7
I4M0F4_GARVA	30S ribosomal protein S1 OS	Gardnerella vaginalis 1500E GN	Gardnerella	rpsA		0.00654954	2.45617		0.891609	-0.0155228		117021	15284.9	0.130617			88740.6	44565.7	121223	618403	63424.4	694698	262166	22076.6	57612.8	11121.3	26847.4	25929.6	31841.3	37939.6	32343.1	6379.84	21332	16465.9	15836	21300.6				10757.1	166444	43837.6	72669.1	11406.4	10414.4	24107.2	53328.6	51819.6	14208.5
A0A096AYW1_9BACT	Glyceraldehyde-3-phosphate dehydrogenase OS	Prevotella amnii DNF00058 GN	Prevotella	HMPREF9302_05785		0.00742942	2.01699		0.479598	0.538781		97298.3	16964.3	0.174354			56160.7	505685	44907	232453	290571	493099	81347.1	108138	87901.6	93548.5	75197.5	14510.8	11329.1	31826.4	102078	36772.9	63969.5	29924.9	39861	32937.5				107731	50392.5	114025	46129.4	13722.6	62300.5	38942.6	122034	80006.6	20737.4
CH60_GARVA	60 kDa chaperonin OS	Gardnerella vaginalis GN	Gardnerella	groL		0.00813319	2.35232		0.219319	0.696079		33444.1	5717.89	0.170968			16894.8	133875	50329.2	63521.6	25838.1	71659.3	138359	26324.5	52580.1	33830.5	16485.8	4283.21	8498.75	10903.6	37440.4	29514.2	2819.63	6363.78	8370.89	92245.5				18247.3	13341.1	12446.7	44326.3	7530.66	9735.96	8972.5	13220.5	6824.74	29878.6
E1GVQ0_9BACT	Phosphoenolpyruvate carboxykinase [ATP] OS	Prevotella amnii CRIS 21A-A GN	Prevotella	pckA		0.00973333	1.87101		0.0887971	0.927912		25838	6280.59	0.243076			26555.5	67064.4	17866.7	9868.79	63110.5	74223.8	6703.53	13480	7562.85	37919.7	10282	2735.39	3239.93	4536.25	18287.5	5308.28	14950.5	4271.22	3346.37	3124.93				38205.2	9484.17	47267.6	7450.73	2954.65	2885.84	3486.97	12370.1	11267.5	2297.87
A0A0E1XXP7_9LACO	Triosephosphate isomerase OS	Lactobacillus iners LEAF 2052A-d GN	Lactobacillus	tpiA		0.0101107	-2.49848		0.0259341	1.56197		55920.6	8868.04	0.158583			95001.8	25358.6	27045.9	23580.7	3858.18	33463.4	32334.2	19750.4	15434.8	19712	382018	33721.4	58934.5	59313.4	262910	21617.7	1.26931e+06	218162	162104	39007.7				276178	524770	301658	321194	120191	135638	649712	94091.1	104982	15289.5
F1T6B2_9ACTN	Tat pathway signal sequence domain protein OS	Atopobium vaginae DSM 15829 GN	Atopobium	HMPREF0091_11012		0.0101318	1.43411		0.0344468	1.52648		29833.8	4773.73	0.160011			52744.5	19471.1	34331.7	141526	7717.75	185278	36169.6	5554	75994.1	8090.08	44114.1	9325.13	9898	23147.9	11295.2	21383.5	8835.36	5321.96	13249.5	8789.29				48651.8	270234	12226.7	62032.8	21782.6	389203	13844.9	18118.1	5896.61	3460.77
D2RCL7_GARV4	Alpha-1,4 glucan phosphorylase OS	Gardnerella vaginalis (strain 409-05) GN	Gardnerella	glgP		0.0140074	1.76058		0.134156	0.738147		252746	18704.3	0.0740045			447527	1.11275e+06	243550	303714	108631	743014	308726	256882	86542.9	160320	103238	36369	29354.2	86384.7	136674	125205	236020	89376.3	100858	160469				324441	349781	169980	278835	42886.7	107055	187327	216995	132194	110416
I4LZD6_GARVA	Extracellular solute-binding protein, family 5 OS	Gardnerella vaginalis 1500E GN	Gardnerella	CGSMWGv1500E_03936		0.0150868	2.78044		0.0351988	1.57291		96857.8	12687.6	0.130992			125811	264143	38293.7	323924	61369.1	875484	22758.9	54494.1	16359.2	16551.6	27009.3	5136.38	61431.4	9867.42	13105	5423.19	28224.1	13801.7	5657.3	10148.9				43056.6	84492.4	167500	102893	4380.34	19764.5	4551.91	189646	29412.8	4553.93
A0A096AD73_9BACT	Enolase OS	Prevotella bivia DNF00320 GN	Prevotella	eno		0.0216252	2.41543		0.608893	-0.309558		80075.4	9496.31	0.118592			58211.7	315823	18299.8	79932	465349	261715	9810.84	26564.5	50954.2	23829.5	7245.6	8468.28	12824.9	6310.78	9304.39	25920.1	59942.3	7605.02	22762	17330.1				73482.5	13894	5265.37	6821.14	15330.8	6400.83	8668.57	10742.2	7721.25	4432.75
D6SXT3_GARVA	30S ribosomal protein S2 OS	Gardnerella vaginalis AMD GN	Gardnerella	rpsB		0.0259538	1.96458		0.0188227	2.27421		54691.5	3887.14	0.071074			3245.96	107272	27371.5	81193	47254.3	123498	28202	11465.6	54487.4	12801.4	13135.6	6386.49	26972.5	23837.7	6823.35	6939.2	3027.7	10851	4511.93	24428.3				14513.4	41677.5	28492.3	40802.7	1337.02	24203.3	13924	15963.7	8741.62	4971.36
D2RAJ8_GARV4	1,4-alpha-glucan branching enzyme GlgB OS	Gardnerella vaginalis (strain 409-05) GN	Gardnerella	glgB		0.0279795	1.683		0.00200117	1.40814		19389.4	2947.42	0.152012			66857.8	174560	37288.2	37428.2	9821.13	43704.3	35210.2	66238.4	15683.9	23265.6	14318.4	5937.47	12076.6	17986.2	29485.8	6223.48	5899.57	16204.1	21757.7	15242				16460.4	51029.6	23831.5	45150.2	21773.5	11609.5	1880.05	22860.3	25708	18794.6
A0A096BSZ1_9BACT	Elongation factor Tu OS	Prevotella bivia DNF00320 GN	Prevotella	tuf		0.0281714	2.92455		0.15213	0.844503		68264.8	11316.6	0.165775			221368	345177	5927.35	66328.5	283265	341734	33978.3	20948.5	6880.97	22470.8	5207.57	2869.59	26146.6	7472.24	4900.05	5791.42	17955.8	9691.54	11784.6	14215				110306	6107.7	6023.9	4354.89	11498.3	32484.8	4588.81	20295.7	37957.4	4995.98
D6T2C6_GARVA	1,4-alpha-glucan branching enzyme OS	Gardnerella vaginalis 5-1 GN	Gardnerella	GV51_0007		0.0288701	1.31007		0.340856	-0.597942		16452.4	2269.72	0.137957			27014	173769	239742	33540.1	41832.5	68023	65289.6	36012.2	43997.1	96263.2	25408.6	18623	12005.5	22055.1	20052.1	30511.9	55497.6	33331.9	22118.2	19754.6				47366.6	28833.4	20606.6	43209.5	7401.4	56767.8	11580.8	32196.2	18048.9	8930.5
A0A0E1XY28_9LACO	Enolase OS	Lactobacillus iners LEAF 2052A-d GN	Lactobacillus	eno		0.0293634	-2.32698		0.220571	-0.445865		312928	28573.4	0.0913097			133886	322017	134386	382500	34324.9	151451	143343	126746	163354	64042.2	1.23259e+06	81653.3	670326	656662	1.39857e+06	68101.2	5.5044e+06	2.41547e+06	1.22844e+06	145633				50563.6	72254.9	106804	78150.7	48243.2	46330.8	47411.6	75572.6	58607.4	52905.2
D3LUD9_9FIRM	Formate C-acetyltransferase OS	Megasphaera genomosp. type_1 str. 28L GN	Megasphaera	pflB		0.0297756	1.5976		0.968707	0.00987004		1716.8	391.301	0.227924			11370.9	7934.53	4829.02	187874	1930.03	30122.3	3167.73	3243.52	1902.73	3010.49	14187.5	8168.31	1567.51	13355.4	2437.45	2093.91	375.019	3378.72	278.426	1680.36				72131.3	4684.03	1015.42	863.509	1037.63	275.143	942.126	6417.02	921.87	1973.51
E3R5E0_9LACO	Putative fructose-1,6-bisphosphate aldolase, class II OS	Lactobacillus crispatus CTV-05 GN	Lactobacillus	LBKG_01538		0.0341918	-1.7385		0.000800933	-2.4538		280801	31028.3	0.110499			141573	170100	271119	185005	127138	118773	195868	223789	353180	24773	1.27885e+06	72392.8	532851	1.24967e+06	1.07947e+06	32616.6	3.29275e+06	1.15731e+06	1.75117e+06	254877				22581.3	26263.6	15634.1	24485.1	16914.8	37561	10249.8	162981	92847.1	273508
A0A0E1Y6W7_9LACO	Elongation factor Tu OS	Lactobacillus iners LEAF 2052A-d GN	Lactobacillus	tuf		0.0356898	-2.96971		0.0027251	-2.02033		211538	19733.4	0.0932855			93926.8	20226.8	120352	21386.4	3832.89	313634	43077.7	24187.7	23758.4	69894.1	758220	48095.8	211901	898051	483537	14945.1	1.85837e+06	1.59369e+06	108856	280300				27384.5	40021.1	18984.6	14646	8223.95	12637.6	1874.08	48026.3	155421	59875.5
A0A098YQ12_9BACT	Elongation factor Tu OS	Prevotella timonensis S9-PR14 GN	Prevotella	tuf		0.042915	2.40304		0.459065	-0.406199		286334	36405.5	0.127143			81584.4	769487	13662.5	134915	278186	1.17828e+06	27223	50153.6	29587.6	14199.8	11827.9	5258.32	14075.7	23056.3	68263.2	9350.04	8771.95	47798.7	87561.9	12030.2				177497	24139.8	24028.3	14348	3318.74	31110.9	12555.1	29751.4	48513.9	67436.5
I4LQ00_GARVA	Glucose-6-phosphate isomerase OS	Gardnerella vaginalis 6420B GN	Gardnerella	pgi		0.0441927	1.38882		0.102337	0.903312		107250	16493.5	0.153786			210058	441576	123378	90819.8	66124.4	405933	107653	131357	440717	216370	110840	16833.4	33456.5	90106.9	120302	47986.5	79650.1	118693	97815.4	85286.2				152569	431406	170790	99711.8	147234	233508	98691.9	213483	119851	38566.7
D2RCE8_GARV4	ABC transporter, solute-binding protein OS	Gardnerella vaginalis (strain 409-05) GN	Gardnerella	HMPREF0424_1295		0.0498012	1.599		0.0629205	0.883224		792419	97407	0.122923			1.21146e+06	8.38009e+06	3.1498e+06	472871	313321	159925	319543	482750	1.55415e+06	1.27424e+06	205731	165958	319806	372702	438257	292894	272040	173955	342032	894909				1.38794e+06	700302	279768	3.40226e+06	87437.9	288612	169247	213066	171244	496932
A0A0C6ESK2_GARVA	DNA-directed RNA polymerase subunit beta OS	Gardnerella vaginalis ATCC 14018	Gardnerella			0.0504968	1.02589		0.372092	0.395353		11394.5	1654.41	0.145193			68742.8	63168.9	8163.49	79225.4	29714.4	90743.7	19470.8	13228.7	6280.04	10020	22093.8	21563.5	12664.6	9177.65	9845.69	17025.5	24225.1	11296.6	8013.91	7088.22				8740.26	39604	11423.9	6270.1	1829.97	3209.13	1884.91	20278.5	8842.53	4457.17
S4G982_GARVA	ABC transporter, solute-binding protein OS	Gardnerella vaginalis JCP8481B GN	Gardnerella	HMPREF1585_01118		0.0567403	1.74823		0.0653876	1.20568		62106	8697.5	0.140043			43467.5	797701	41644	27628.3	23710.7	238146	34191.2	17276.2	471469	159499	18034.9	16021.3	72216.4	34300.8	27377.7	37274.5	10750.2	11819.3	12402.6	36678.5				120543	66813.6	65529	172744	56202.6	9804.05	26058.4	35223.9	127109	82456.2
E1NQD4_9LACO	PTS system, mannose/fructose/sorbose family, IIB component OS	Lactobacillus iners LactinV 03V1-b GN	Lactobacillus	HMPREF9212_0255		0.0595447	-2.48712		0.0778955	-1.19795		12530.6	2963.94	0.236536			2140.24	7078.48	5419.64	11099.6	5180.94	43662.1	6810.93	3463.41	4359.64	2406.37	145790	3403	4652.24	52654.9	151185	4760.02	488406	137921	19697.8	18341.9				3156.97	3113.18	2953.28	1745.16	711.292	6658.87	2079.35	6303.82	1794.98	1047.18
F9MR29_9FIRM	Putative glycolate oxidase, subunit GlcD OS	Megasphaera sp. UPII 135-E GN	Megasphaera	HMPREF1040_1351		0.0612934	1.90186		0.00261638	1.36536		53647.5	7913.7	0.147513			165799	100947	143593	53890.1	36185.8	58724.5	260416	390479	50083.6	17792.3	23349.3	14874.3	12344.6	101798	114747	57512.9	86887.2	2953.56	13343	21926.9				33130.7	37314.4	30953.5	29185.7	24361.8	30518.9	60209.4	44366.4	49063.6	16329.1
A0A0E1XYP7_9LACO	Chaperone protein DnaK OS	Lactobacillus iners LEAF 2052A-d GN	Lactobacillus	dnaK		0.0686994	-1.28591		0.0145218	-1.04502		65001	10024.6	0.154223			18762.6	18518.7	36328.6	42634.8	60105.2	45916.4	69558.8	93765	38665.6	24058.5	123951	27510.2	11031.7	313133	188898	39751.4	1.1618e+06	78444.3	141578	39149.6				2098.24	6856.3	3809.39	4230.56	2916.43	3703.83	10621.9	12998.6	9133.19	16595.4
D6SWA9_GARVA	Aldehyde-alcohol dehydrogenase OS	Gardnerella vaginalis AMD GN	Gardnerella	GVAMD_0982		0.0754384	1.1105		0.234466	0.770148		36814.2	5749.09	0.156165			112304	262765	29788.6	84618.4	20406.3	84414.3	39163	23778.8	66510.8	31055.7	35835.8	13322	32391.2	42044	64314.8	25017.8	17670	20866.4	20169.6	33132.5				76530.4	42465.5	17675	33426.7	48222.7	32019	43941.6	212857	30705.2	14323.7
I4MDB7_GARVA	Putative sugar-binding secreted protein OS	Gardnerella vaginalis 6119V5 GN	Gardnerella	CGSMWGv6119V5_04571		0.082732	1.63605		0.00737438	1.68658		415070	41059.9	0.0989228			145063	196466	43414.3	1.94587e+06	289427	591036	61508.5	62467.7	111635	989058	99829.3	68125.8	162715	48162.4	20402.1	22350.4	59703.3	86252.2	52141.6	115936				84859	846660	457496	204361	102006	447034	69952.4	1.39971e+06	166318	32381.1
C8PBN4_9LACO	L-lactate dehydrogenase OS	Lactobacillus iners DSM 13335 GN	Lactobacillus	ldhA		0.0889519	-1.81665		4.41729e-07	-2.43248		145672	14149.1	0.0971297			59259.2	183914	38872.9	51758	464374	166995	34869.6	39297.8	42263.1	43170.7	284293	48720.8	141486	701451	373205	45616.1	2.79601e+06	869420	144585	113108				35233.8	47310.3	21202.7	9265.06	9510.81	16763.5	6952.97	27943.8	24917.5	12028.7
RL7_LACGA;RL7_LACJO	50S ribosomal protein L7/L12 OS	Lactobacillus gasseri (strain ATCC 33323 / DSM 20243) GN	Lactobacillus	rplL		0.0936788	-2.08678		0.0293928	2.0434		80335.1	11404.1	0.141956			4718.08	144787	9457.99	8141.95	13793.9	42051.6	4702.37	21742.4	39153.1	137771	133298	19808.8	42217.5	138978	120397	3575.44	361655	126611	180176	45308.3				11433.2	34069.7	42052	71240.5	64368.7	35370.3	33794.2	87987.9	66532.5	8862.28
A0A0E1XYM0_9LACO	Ferritin-like protein OS	Lactobacillus iners LEAF 2052A-d GN	Lactobacillus	HMPREF9217_1060		0.101715	-1.60355		3.99484e-05	-1.75499		93987.5	16708.4	0.177773			16689.8	31755.8	290714	38666.3	44433.1	101980	69616.3	40233.5	239895	108528	172085	51550.7	187604	408085	106682	35456.4	2.39893e+06	922932	70487.8	157775				53159.9	22109.1	34590.1	29922.2	15070.3	17846	19883.4	21960.1	90447.7	45000.4
EFG_LACH4;A0A0D5MHE6_LACHE	Elongation factor G OS	Lactobacillus helveticus (strain DPC 4571) GN	Lactobacillus	fusA		0.154739	-1.07083		0.00732454	-1.45804		12695	1951.53	0.153724			9819.94	11729.4	5630.5	18422.5	2949.67	29751.3	3970.88	4838.12	12412	4846.78	20241.6	2858.97	4650.61	35862.3	29965	16046.8	87530.4	22788.5	21510.1	12901.8				17270.8	6667.68	8985.28	6749.55	3574.78	32322.8	7649.26	6447.65	4386.03	10159.1
A0A0E1Y650_9LACO	Gram-positive signal peptide protein, YSIRK family OS	Lactobacillus iners LEAF 2052A-d GN	Lactobacillus	HMPREF9217_0974		0.162156	-1.50774		0.900118	-0.0106595		617056	67616.1	0.109578			336937	560580	190291	105473	608270	1.43828e+06	322697	172203	395630	313762	2.539e+06	480385	1.46271e+06	7.76845e+06	3.37489e+06	397165	6.59052e+06	64919.9	111536	573838				252864	419921	307383	426481	152557	393537	409026	569355	231617	187355
ATPB_LACAC	ATP synthase subunit beta OS	Lactobacillus acidophilus (strain ATCC 700396 / NCK56 / N2 / NCFM) GN	Lactobacillus	atpD		0.163812	1.68517		0.691026	0.288059		12326.9	2635.35	0.21379			891.641	1822.44	62490.7	4962.31	20492.7	62138.7	19580.7	10005.5	2808.44	642.932	4622.18	10724.8	299.348	4553.76	3872.5	23884	8239.74	256.244	727.462	1252.26				262213	3962.91	7488.14	2701.23	73107.2	61482.4	27740.5	9217.03	6886.4	13793.9
A0A0E1XWX3_9LACO	Gram-positive signal peptide protein, YSIRK family (Fragment) OS	Lactobacillus iners LEAF 2052A-d GN	Lactobacillus	HMPREF9217_0973		0.166803	1.06022		0.150671	-0.92154		20077.3	4075.08	0.20297			44295.9	31699.5	2918.63	18345.9	7220.26	150852	3577.8	6523.55	3248.27	10668.7	6716.39	3208.11	6099.89	6271.19	14946.8	5957.8	4034.15	9837.94	2859.1	12527.5				3927.17	1176.16	8073.89	10280.7	31010.5	4210.54	13807.3	9098.65	5953.49	6334.33
A0A0E1Y889_9LACO	ABC transporter, solute-binding protein OS	Lactobacillus iners LEAF 2052A-d GN	Lactobacillus	HMPREF9217_0022		0.167404	-1.41126		0.134767	-0.644094		163975	9465.38	0.0577244			46522.1	256405	94544.7	26108.9	46057	137065	64453.6	203152	132463	52705.9	606108	29575.1	119918	460168	698197	58850.7	1.73347e+06	223157	136571	268648				226722	100065	53562.4	54333.9	148953	25027.8	23806.2	109470	74354.3	42940.6
A0A0E3ZB99_9FUSO	Elongation factor Tu OS	Sneathia sp. Sn35 GN	Sneathia	tuf		0.196501	1.12575		0.116887	0.7812		62093.2	6431.85	0.103584			37568.7	163567	31007	44455.7	261643	110533	44003.1	66977.2	34906.3	87032.4	80171.3	21568.2	42720.5	50315.7	11048.7	21340.6	336860	13834.7	5499.83	33782.5				38172.8	22710.6	39792.5	7078.82	32832.7	332268	6258.32	33324.7	41784.5	7319.14
G3YXT7_9LACO	Uncharacterized protein OS	Lactobacillus sp. 7_1_47FAA GN	Lactobacillus	HMPREF1027_00333		0.223071	-1.12668		0.638184	-0.191258		17259.5	1223.83	0.0709074			13014.4	29206.7	14526.1	15370	10337.6	80071.2	13000	25883	15606.9	6073.75	285635	6527.53	15231.2	15378.2	98769.3	11759	35196.6	381758	61079.9	15171.1				26880.6	18901	21587.5	46174.2	26538.6	22385	32122.6	19961.1	15142.8	27757.8
I4MFC1_GARVA	Uncharacterized protein OS	Gardnerella vaginalis 6119V5 GN	Gardnerella	CGSMWGv6119V5_00167		0.231113	1.23877		0.0198367	1.19246		47276.3	8621.51	0.182364			23764.8	122275	16832.3	398512	10604.9	790229	36517.1	14062.9	12426.3	9401.14	79963	12002.2	15387.1	15412.5	27262.6	14308.6	8123.39	48804.6	13041.6	7048.21				4544.72	10986.9	200493	15498.4	14077.9	22329.7	74410.6	182434	22309.2	9470.29
I7LGL9_9LACO	30S Ribosomal protein S1 OS	Lactobacillus gigeriorum DSM 23908	Lactobacillus			0.231577	-1.01085		0.0571393	-0.832084		17296.7	2028.4	0.117271			2677.38	21875.9	79602.1	8279.84	6444.21	32461.8	36409.1	3610.71	27289.9	12723.9	20323.4	4596.29	20562.9	49599	61224.8	9514.11	87323.9	33482.8	97817.3	23179.8				44116.3	10595.7	7360.76	6967.71	12691.7	30416.4	13872.9	9501.25	28247.4	4874.53
D6SXW5_GARVA	Thiazole synthase OS	Gardnerella vaginalis AMD GN	Gardnerella	GVAMD_0440		0.262877	1.24037		0.52601	0.707139		2645.55	417.173	0.157689			5528.17	21665.1	10834.7	1355.82	299.661	4406.96	2343.45	1591.93	22469.5	2344.21	551.778	390.605	688.627	3112.95	5843.86	8405.59	354.266	1042.33	10133	3814.21				30793.9	83914.9	5818.01	5920.06	4057.19	2543.71	755.947	2968.03	13428.4	3775.55
D2RB16_GARV4	Uncharacterized protein OS	Gardnerella vaginalis (strain 409-05) GN	Gardnerella	HMPREF0424_0783		0.27049	1.20515		0.000359684	2.71126		19710.3	3916.37	0.198696			66274.1	163707	36524.9	9952.01	7303.06	91517.7	22038.5	5420.18	20975.9	10838.7	14805.4	1394.84	3969.83	16744.4	8980.38	9061.45	81510.1	42318.8	9309.91	27695.3				40256.2	20321.8	9194.05	25299.7	17645.7	13229.6	9208.03	13870.5	13508.7	2675.45
A0A087QEA2_LACGS	Glyceraldehyde-3-phosphate dehydrogenase, type I OS	Lactobacillus gasseri SV-16A-US GN	Lactobacillus	HMPREF5175_00796		0.282209	-0.710727		0.864466	0.153853		10155	1857.37	0.182901			10389.2	7577.06	4950.47	2400.39	4975.44	12037.7	4147.93	4572.45	3303.83	10247.3	8469.32	10626.4	24121.2	26837.2	5549.87	1448.84	15303.8	5836.86	7067.76	4163.1				8506.8	26929.6	17909.7	18814.1	5770.56	12605.2	14486.9	12331.5	13224.7	4092.6
D2R9S6_GARV4	LPXTG-motif cell wall anchor domain protein OS	Gardnerella vaginalis (strain 409-05) GN	Gardnerella	HMPREF0424_0307		0.339169	1.05136		0.0416865	1.19054		175858	30573.8	0.173855			12912	1.06357e+07	85772.1	7114.32	238072	63730.3	58438.8	115348	126422	31643.1	38905.3	29835.5	18102.9	23680.1	87552.3	137084	42462.5	59346.6	102064	51302.6				148140	15326.9	56348	3.17847e+06	29985.2	33678	17397.9	23168.1	44368.9	110909
C4VMK7_9LACO	Elongation factor Tu OS	Lactobacillus jensenii 269-3 GN	Lactobacillus	tuf		0.460045	-0.770144		0.508249	-0.222086		2513.08	430.437	0.171278			13603.4	10422	2013.67	5944.57	1548.74	1359.47	15350.9	8143.34	1763.37	497.465	15604.9	713.609	10253.9	833653	4590.62	720.97	17537.2	4920.73	3535.84	8497.07				3475.68	827.672	1915.68	7234.12	2489.42	4762.83	1268.87	3125.3	23679	2115.43
RL1_LACGA	50S ribosomal protein L1 OS	Lactobacillus gasseri (strain ATCC 33323 / DSM 20243) GN	Lactobacillus	rplA		0.480958	0.605756		0.12791	1.08067		28518.7	4319.56	0.151464			15146.7	89304.6	9341.06	28790	15737.5	73630.9	26772.2	14526.6	8762.18	11037.5	19749.2	2071.37	11425.9	28832.7	24318.9	3724.64	53054.3	25730.6	19694.5	15091.7				6609.19	20813.2	9479.49	8423.84	7324.84	9970.19	2882.16	7662.78	3761.15	13464.6
I4MBX7_GARVA	Uncharacterized protein OS	Gardnerella vaginalis 00703Dmash GN	Gardnerella	CGSMWGv00703Dmash_00319		0.520809	0.813654		0.351521	1.12465		61040.5	11818.5	0.193617			22215.8	19390	1706.43	45613.2	24118.7	1.74031e+06	2967.26	3620.11	4086.78	5492.26	2468.29	6910.95	49836	27620.6	4815.98	7655.95	21866.9	4882.47	4174.74	1339.14				3793.98	2640	1838.44	1104.56	27702.9	930.548	12981.3	1.40628e+06	14528.6	14706.6
CH60_LACDA	60 kDa chaperonin OS	Lactobacillus delbrueckii subsp. bulgaricus (strain ATCC BAA-365) GN	Lactobacillus	groL		0.591525	-1.34686		0.592809	0.676344		23467.1	4013.08	0.171009			4166.68	57580.1	23424.6	1190.39	4592.89	481.377	0	2761.7	183472	141639	42401.2	1932.53	16943.5	27632.7	38454.8	25604.7	437516	451.77	32358.4	45031				769.475	11730.8	35123.5	65268.9	29983.2	17937	127647	34418.6	2859.95	92128
E1NUT2_9LACO	GA module OS	Lactobacillus iners LactinV 01V1-a GN	Lactobacillus	HMPREF9211_0601		0.592852	-0.584159		0.137428	-0.635476		181312	26472.2	0.146004			118978	255746	119077	131422	57266	318639	70430	104876	144777	40402.1	2.1408e+06	108840	34671.4	2.70625e+06	1.97122e+06	40776.8	69473	114656	25391.1	71703.8				71286.5	53972.4	21971.3	18729.6	13949.5	89971.9	16311.3	118393	86100.7	25353.5
D3LVX3_9FIRM	Electron transfer flavoprotein subunit alpha OS	Megasphaera genomosp. type_1 str. 28L GN	Megasphaera	etfA		0.759104	-0.227687		0.124971	0.697003		36628.7	6306.1	0.172163			25798.8	170428	51460.2	56362.3	80963.1	97149.2	41025	9336.76	12479.3	14570	70094.7	6031.54	45570.9	136387	128380	40391.3	161605	20383.5	44211.5	47041.8				47901.8	8372.75	17429.8	23502.8	7530.14	74902.9	13589.2	18033.9	17873.4	41374.8
C2KBR6_9LACO	Glyceraldehyde-3-phosphate dehydrogenase OS	Lactobacillus crispatus JV-V01 GN	Lactobacillus	gap		0.787997	-0.313754		0.3366	-0.892367		27250.3	6071.55	0.222807			119588	73984.5	21830.4	181814	8462.54	84938.5	35517.1	82621.1	5348.5	10059.2	90567.8	9698.88	3.2541e+06	32283.8	90456.8	108194	16981.5	9945.44	18389.6	19254.7				67696.5	49016.3	17377	4642.39	44103.2	4170.43	2807.9	20221.4	63177.1	6724.44
D2RC74_GARV4	LPXTG-motif cell wall anchor domain protein OS	Gardnerella vaginalis (strain 409-05) GN	Gardnerella	HMPREF0424_1215		0.847097	-0.134965		0.365118	-0.657404		11702.3	2859.36	0.244342			7267.43	112656	10412.4	8689.79	12972.6	6843.03	29972.6	11346.5	22451.9	6394.68	23187.5	7837.23	59040.4	38972.8	7204.68	3135.81	14685.6	24966.2	33645.6	13307.3				15734.8	3158.78	1750.55	21114.3	25061.4	18244.7	7283.88	8530.11	6195.2	3013.68
[truncated: 72 more columns]
