# Supplementary material for: Microbiome Composition and Function Drives Wound-Healing Impairment in the Female Genital Tract
Source: PLoS Pathog. 2016 Sep 22;12(9):e1005889. doi: 10.1371/journal.ppat.1005889 (PMC5033340; doi:10.1371/journal.ppat.1005889)
Supplement: S3 Data Set — (XLSX) [file ppat.1005889.s011.xlsx]

## Sheet: DataSet S3 microbiome
Data Set S3. Bacterial protein normalized spectral counts acquired via data-dependent, label-free mass spectrometry and Scaffold Proteome Software data processing.
Data included: Bacterial protein normalized spectral counts for each individual sample in both cohort 1 and 2.
Identifiers						Cohort 1 Individual sample spectral counts																							Cohort 2 individual sample spectral counts
Accession	Description	Phylum	Genus	Species	Gene Name	10_BV-	9_BV-	8_BV-	7_BV-	6_BV-	5_BV-	4_BV-	3_BV-	2_BV-	1_BV-	1_BV+	2_BV+	3_BV+	4_BV+	5_BV+	6_BV+	7_BV+	8_BV+	9_BV+	10_BV+				14	29	6	15	20	31	21	4	25	8	7	5	19	16	27	22	30	11	13	9	12
U5WAT8_9ACTN	Phosphoenolpyruvate carboxykinase [GTP] OS	Actinobacteria	Actinoplanes	friuliensis	pckG	0	0	0			0				0		0	0			0	0	0		0				0	0	0	0	0	0
F1T3I7_9ACTN	Elongation factor Tu OS	Actinobacteria	Atopobium	vaginae	tuf	0.77048	0	0	0	0	0	0	0	0	0	6.9461	2.8983	0	56.368	0	16.028	1.7522	0	14.51	4.2253				0	13.2332	0	0	7.1068	7.8629	0	0	0.6733	0	0	0	1.2252	0	0	1.6102	0.32468	0	0	0	0
F1T4Y4_9ACTN	Formate C-acetyltransferase OS	Actinobacteria	Atopobium	vaginae	pflB	0.77048	0	0	0	0	0	0	0	0	0	0	0	0	9.3947	0	1.4571	0	0	0	0				0	4.411	0	0	0	6.1156	0	0	0	0	0	0	0	0	0	1.6102	0	0	0	0	0
F1T6F6_9ACTN	GA module OS	Actinobacteria	Atopobium	vaginae	HMPREF0091_10868				0	0		0	0	0		0			32.882	0				0											0	0	0	0	0	0	0	0	0	0	0	0	0	0	0
F1T5X4_9ACTN	LPXTG-motif cell wall anchor domain protein OS	Actinobacteria	Atopobium	vaginae	HMPREF0091_10874	0	0	0			0				0		0	0			0	0	0		0.84507				0	22.056	0	0	0	0
F1T3Z3_9ACTN	Pyridine nucleotide-disulfide oxidoreductase OS	Actinobacteria	Atopobium	vaginae	HMPREF0091_10384	0.77048	0	0			0				0		0	0			0	0	0		0				0	0	0	0	0	4.3683
F1T553_9ACTN	Pyruvate, phosphate dikinase OS	Actinobacteria	Atopobium	vaginae	ppdK	0	0	0	0	0	0	0	0	0	0	0	0	0	0	0	0	0	0	0	0				0	0	0	0	0	14.852	0	0	0	0	0	0	0.8168	0	0	1.9322	0	0	0	0	0
F1T6B2_9ACTN	Tat pathway signal sequence domain protein OS	Actinobacteria	Atopobium	vaginae	HMPREF0091_11012	0	0	0	0	0	0	0	0	0	0	0	0	0	9.3947	0	8.0141	0.87611	0	14.51	0				0	8.8222	0	0	5.9223	9.6102	0	0	0.6733	0	0	0	0.4084	0	0	2.8983	0	0	0	0	0
F1T6A7_9ACTN	Triosephosphate isomerase OS	Actinobacteria	Atopobium	vaginae	tpiA	0.77048	0	0			0				0		0	0			0	0	0		0				0	0	0	0	0	0
F1T6V1_9ACTN	Uncharacterized protein OS	Actinobacteria	Atopobium	vaginae	HMPREF0091_11187	0	0	0	0	0	0	0	0	0	0	0	0	0	0	0	1.4571	0	0	72.548	0				0	4.411	0	0	7.1068	4.3683	0	0	0	0	0	0	1.6336	0	0	0	0	0	0	0	0
F1T672_9ACTN	Uncharacterized protein OS	Actinobacteria	Atopobium	vaginae	HMPREF0091_10972				0	0		0	0	0		0			0	0				0											0	0	0	0	0	0	0	0	0	0	0	0	0	0	0
A0A076JP43_BIFAD (+3)	Chaperone protein DnaK OS	Actinobacteria	Bifidobacterium	adolescentis	dnaK				0	0		0	0	0		13.892			9.3947	11.257				29.019											0	0	0	0	0	0	0	0	0	3.2204	0	0	0	0	0
A0A0E2ZT38_BIFBI (+6)	Enolase OS	Actinobacteria	Bifidobacterium	bifidum	eno				0	0		0	0	0		0			0	0				0											0	0	0	0	0	0	0	0	0	0	0	0	0	0	0
A0A0E2ZT84_BIFBI (+6)	Probable phosphoketolase OS	Actinobacteria	Bifidobacterium	bifidum	BIFI_1275				0	0		0	0	0		0			0	0				0											0	0	0	0	0	0	0	0	0.61265	3.8645	0	0	0	0	0
D4BLB1_BIFBR (+6)	ABC transporter ATP-binding component OS	Actinobacteria	Bifidobacterium	breve					0	0		0	0	0		0			0	0				0											0	0	0	0	0	0	0	0	0	0	0	0	0	0	0
A0A0D6CQB3_BIFBR (+5)	ABC transporter substrate binding component OS	Actinobacteria	Bifidobacterium	breve					0	0		0	0	0		0			0	0				0											0	0	0	0	0	0	0	0	0	0	0	0	0	0	0
D4BNW1_BIFBR (+5)	Formate C-acetyltransferase OS	Actinobacteria	Bifidobacterium	breve					0	0		0	0	0		0			0	0				0											0	0	0	0	0	0	0	0	0	0	0	0	0	0	0
A0A087DUX0_9BIFI (+3)	30S ribosomal protein S13 OS	Actinobacteria	Bifidobacterium	thermacidophilum	rpsM	0.77048	0	0			0				0		1.4491	0			1.4571	1.7522	0.6283		0				0	0	0	0	2.3689	0
D2RAL0_GARV4	1,4-alpha-glucan branching enzyme OS	Actinobacteria	Gardnerella	vaginalis	pulA	0	0	0			0				0		0.72456	0.84181			0	0	0		0				0	0	0	0	1.1845	0
D2RB42_GARV4 (+4)	30S ribosomal protein S2 OS	Actinobacteria	Gardnerella	vaginalis	rpsB	3.8524	0	0			0				0		6.5211	3.3672			3.6428	3.5044	0		0				0	0	0	0	8.2913	0
D2R9N2_GARV4 (+10)	30S ribosomal protein S3 OS	Actinobacteria	Gardnerella	vaginalis	rpsC	0.77048	0	0	0	0	0	0	0	0	0	20.838	7.9702	0	37.579	0	9.4712	0	0	14.51	0				0	0	0	0	10.66	0.87365	0.77823	0	0.6733	0	0	0	0.4084	0	0	0.64408	0	0	0	0	0
D2RCF2_GARV4 (+4)	4-alpha-glucanotransferase OS	Actinobacteria	Gardnerella	vaginalis	malQ	0	0	0			0				0		2.8983	0			2.9142	0	0		0				0	0	0	0	1.1845	0
D2RC68_GARV4 (+4)	50S ribosomal protein L1 OS	Actinobacteria	Gardnerella	vaginalis	rplA				0	0		0	0	0		27.784			23.487	11.257				0											0	0	0	0	0	0	0	0	0	0.64408	0	0	0	0	0
D2R9P2_GARV4 (+3)	50S ribosomal protein L15 OS	Actinobacteria	Gardnerella	vaginalis	rplO	0	0	0			0				0		1.4491	0.84181			0	0	0		0				0	0	0	0	0	0
D2R9P9_GARV4 (+5)	50S ribosomal protein L17 OS	Actinobacteria	Gardnerella	vaginalis	rplQ	0	0	0			0				0		5.0719	0			6.557	0	0		0				0	0	0	0	0	0
D2R9N9_GARV4 (+4)	50S ribosomal protein L18 OS	Actinobacteria	Gardnerella	vaginalis	rplR	0	0	0			0				0		0.72456	0			4.3713	1.7522	0		0				0	0	0	0	0	0
D2R9N5_GARV4	50S ribosomal protein L24 OS	Actinobacteria	Gardnerella	vaginalis	rplX	0	0	0			0				0		1.4491	0			0.72855	3.5044	0		0				0	0	0	0	0	0
D2RB91_GARV4 (+1)	50S ribosomal protein L25 OS	Actinobacteria	Gardnerella	vaginalis	rplY	2.3114	0	0			0				0		0	0			4.3713	0	2.5132		0				0	8.8222	0	0	4.7379	0.87365
D2R9K3_GARV4 (+4)	50S ribosomal protein L7/L12 OS	Actinobacteria	Gardnerella	vaginalis	rplL	0	0	0			0				0		1.4491	1.6836			5.8284	0	0		0				0	0	0	0	5.9223	0
D2R9T0_GARV4 (+4)	50S ribosomal protein L9 OS	Actinobacteria	Gardnerella	vaginalis	rplI				0	0		0	0	0		13.892			9.3947	0				0											0	0	0	0	0	0	0	0	0	0	0	0	0	0	0
D2RAV9_GARV4	60 kDa chaperonin OS	Actinobacteria	Gardnerella	vaginalis	groL	6.9343	0	0			0				0		4.3474	0.84181			9.4712	9.6372	1.8849		0.84507				0	4.411	0	0	18.951	0.87365
D2RCE8_GARV4 (+3)	ABC transporter, solute-binding protein OS	Actinobacteria	Gardnerella	vaginalis	HMPREF0424_1295				0	0		0	0	0		111.14			0	45.03				0											1.1673	0	0	0	0	0	4.9008	0	0	2.2543	0	0	0	0	0
D2RCE8_GARV4 (+1)	ABC transporter, solute-binding protein OS	Actinobacteria	Gardnerella	vaginalis	HMPREF0424_1295	0	0	0			0				0		22.461	14.311			0.72855	0	3.1415		0				0	35.288	0	0	5.9223	2.621
D2RCF8_GARV4 (+4)	ABC transporter, solute-binding protein OS	Actinobacteria	Gardnerella	vaginalis	HMPREF0424_1305				0	0		0	0	0		48.623			0	90.06				0											7.0041	0	0	0	0	0	7.3512	0	0	7.4069	0	0	0	0	0
D2RB77_GARV4 (+2)	ABC transporter, substrate-binding protein OS	Actinobacteria	Gardnerella	vaginalis	HMPREF0424_0845	0	0	0			0				0		2.8983	0			2.1857	0	0		0				0	0	0	0	0	0
D2RA92_GARV4 (+3)	ABC transporter, substrate-binding protein, family 5 OS	Actinobacteria	Gardnerella	vaginalis	HMPREF0424_0486	0	0	0			0				0		6.5211	1.6836			4.3713	0	0		0				0	0	0	0	8.2913	0
D2RAM2_GARV4 (+2)	Acetate kinase OS	Actinobacteria	Gardnerella	vaginalis	ackA	0	0	0	0	0	0	0	0	0	0	6.9461	2.1737	0	4.6974	0	0.72855	0	0	0	0				0	0	0	0	2.3689	0	0	0	0	0	0	0	0	0	0	1.6102	0	0	0	1.6588	0
D2R9P4_GARV4 (+1)	Adenylate kinase OS	Actinobacteria	Gardnerella	vaginalis	adk	2.3114	0	0	0	0	0	0	0	0	0	13.892	7.9702	5.0508	0	11.257	2.9142	1.7522	3.1415	0	0				0	4.411	0	0	5.9223	0	0	0	0	0	0	0	0.8168	0	0	0	0	0	0	0	0
D2RCV5_GARV4 (+3)	Adenylosuccinate synthetase OS	Actinobacteria	Gardnerella	vaginalis	purA	0	0	0			0				0		0.72456	0			1.4571	0	0		0				0	0	0	0	1.1845	0
D2RAG3_GARV4	Alcohol dehydrogenase, iron-dependent OS	Actinobacteria	Gardnerella	vaginalis	HMPREF0424_0561	0	0	0			0				0		1.4491	0			0	0	0		0				0	0	0	0	0	0
D2R9M6_GARV4 (+6)	Aldehyde-alcohol dehydrogenase OS	Actinobacteria	Gardnerella	vaginalis	HMPREF0424_0254				0	0		0	0	0		6.9461			14.092	0				0											0	0	0	0	0	0	0.4084	0	0	0.64408	0	0	0	0	0
D2RCL7_GARV4 (+2)	Alpha-1,4 glucan phosphorylase OS	Actinobacteria	Gardnerella	vaginalis	glgP	0.77048	0	0	0	0	0	0	0	0	0	55.569	7.9702	0	32.882	0	14.571	2.6283	2.5132	14.51	1.6901				1.946	17.6444	0	0	18.951	0	1.1673	0	0	0	0	0	0.4084	0	0	1.9322	0	0	0	0	0
D2RCH0_GARV4 (+1)	Alpha-amylase OS	Actinobacteria	Gardnerella	vaginalis	HMPREF0424_1317	0	0	0			0				0		0.72456	0			0	0	0		0				0	0	0	0	0	0
D2RB92_GARV4 (+3)	AMP-binding enzyme OS	Actinobacteria	Gardnerella	vaginalis	HMPREF0424_0860	0	0	0			0				0		0	0			0	0	0		0				0	0	0	0	0	0
D2RCY3_GARV4	ATP synthase subunit alpha OS	Actinobacteria	Gardnerella	vaginalis	atpA	0	0	0			0				0		4.3474	0			1.4571	0	0		0				0	0	0	0	10.66	0
D2RAW6_GARV4 (+2)	ATPase family associated with various cellular activities (AAA) OS	Actinobacteria	Gardnerella	vaginalis	HMPREF0424_0724	0	0	0			0				0		0	0			0	0	0		0				0	0	0	0	0	0
D2R9Z7_GARV4 (+8)	CTP synthase OS	Actinobacteria	Gardnerella	vaginalis	pyrG	0	0	0			0				0		2.8983	0			1.4571	0	0		0				0	0	0	0	3.5534	0
D2RBY3_GARV4 (+4)	DivIVA domain protein OS	Actinobacteria	Gardnerella	vaginalis	HMPREF0424_1117	0	0	0			0				0		4.3474	0.84181			4.3713	0	0		0				0	8.8222	0	0	5.9223	0
D2RC32_GARV4 (+1)	DNA-directed RNA polymerase subunit beta OS	Actinobacteria	Gardnerella	vaginalis	rpoB	0	0	0			0				0		2.8983	0			4.3713	0	0		0				0	0	0	0	2.3689	0
D2RC31_GARV4	DNA-directed RNA polymerase subunit beta' OS	Actinobacteria	Gardnerella	vaginalis	rpoC	0.77048	0	0			0				0		8.6948	0			8.0141	0	0		0				0	0	0	0	14.214	0
D2RC31_GARV4 (+3)	DNA-directed RNA polymerase subunit beta' OS	Actinobacteria	Gardnerella	vaginalis	rpoC				0	0		0	0	0		6.9461			4.6974	0				0											0	0	0	0	0	0	1.2252	0	0	0.32204	0	0	0	0	0
D2RAN7_GARV4 (+1)	Efflux ABC transporter, permease protein OS	Actinobacteria	Gardnerella	vaginalis	HMPREF0424_0642	0	0	0			0				0		2.1737	0			0	0	0		0				0	0	0	0	0	0
D2RBW2_GARV4 (+4)	Elongation factor G OS	Actinobacteria	Gardnerella	vaginalis	fusA	3.0819	0	0			0				0		9.4193	2.5254			21.128	3.5044	1.2566		0.84507				3.8919	4.411	0	0	18.951	0
D2RB41_GARV4 (+4)	Elongation factor Ts OS	Actinobacteria	Gardnerella	vaginalis	tsf	0	0	0			0				0		2.1737	0			8.7426	3.5044	3.1415		0				0	4.411	0	0	3.5534	0
D2RBW0_GARV4 (+2)	Elongation factor Tu OS	Actinobacteria	Gardnerella	vaginalis	tuf	10.016	0	0			0				0		21.012	6.7345			21.857	0	0		0				0	26.466	0	0	0	0
D2RCU9_GARV4 (+3)	FAD dependent oxidoreductase OS	Actinobacteria	Gardnerella	vaginalis	HMPREF0424_0109	0	0	0			0				0		0	0			0	0	0		0				0	0	0	0	1.1845	0
D2RCK7_GARV4 (+7)	Ferritin-like protein OS	Actinobacteria	Gardnerella	vaginalis	HMPREF0424_0013	0	0	0			0				0		0	0			0.72855	0	0		0				0	4.411	0	0	3.5534	0
D2RCN0_GARV4 (+7)	FHA domain protein OS	Actinobacteria	Gardnerella	vaginalis	HMPREF0424_0036	0	0	0			0				0		0.72456	0			2.1857	0.87611	0		0				0	0	0	0	1.1845	0
D2RBB7_GARV4 (+1)	Formate C-acetyltransferase OS	Actinobacteria	Gardnerella	vaginalis	pflB	7.7048	0	0			0				0		11.593	0.84181			7.2855	1.7522	0.6283		3.3803				0	17.6444	0	0	7.1068	0.87365
D2R9W0_GARV4 (+3)	Glucose-6-phosphate isomerase OS	Actinobacteria	Gardnerella	vaginalis	pgi	0	0	0	0	0	0	0	0	0	0	20.838	10.144	1.6836	18.789	22.515	15.3	1.7522	1.8849	0	0.84507				0	8.8222	0	0	18.951	2.621	2.3347	0	0	0	0	0	3.2672	0	0	2.2543	0	0	0	0	0
D2RD38_GARV4	Glutamate--tRNA ligase OS	Actinobacteria	Gardnerella	vaginalis	gltX	0	0	0			0				0		0	0			0.72855	0	0		0				0	0	0	0	0	0
D2RC04_GARV4 (+5)	Glutamine synthetase OS	Actinobacteria	Gardnerella	vaginalis	glnA				0	0		0	0	0		0			0	0				0											0	0	0	0	0	0	0	0	0	0.64408	0	0	0	0	0
D2RC04_GARV4 (+2)	Glutamine synthetase OS	Actinobacteria	Gardnerella	vaginalis	glnA	0	0	0			0				0		0	0			3.6428	0	0		0				0	4.411	0	0	3.5534	0
D2RA78_GARV4 (+1)	Glyceraldehyde-3-phosphate dehydrogenase, type I OS	Actinobacteria	Gardnerella	vaginalis	gap	0.77048	0	0	0	0	0	0	0	0	0	27.784	3.6228	0	0	0	4.3713	0.87611	0	0	0				0	0	0	0	8.2913	0	0	0	0	0	0	0	0	0	0	0	0	0	0	0	0
D2RCE0_GARV4 (+7)	Glycine oxidase ThiO OS	Actinobacteria	Gardnerella	vaginalis	thiO	2.3114	0	0			0				0		3.6228	2.5254			5.0999	5.2566	0.6283		0				1.946	13.2332	0	0	21.32	3.4946
D2RBV0_GARV4 (+10)	Inosine-5'-monophosphate dehydrogenase OS	Actinobacteria	Gardnerella	vaginalis	guaB	0	0	0			0				0		2.1737	0			2.9142	0	0		0				0	0	0	0	3.5534	0
D2RAI5_GARV4 (+6)	L-lactate dehydrogenase OS	Actinobacteria	Gardnerella	vaginalis	ldh	0	0	0			0				0		1.4491	0			0.72855	0	0		0				0	0	0	0	3.5534	0
D2R9S6_GARV4 (+1)	LPXTG-motif cell wall anchor domain protein OS	Actinobacteria	Gardnerella	vaginalis	HMPREF0424_0307	0	0	0	0	0	0	0	0	0	0	0	9.4193	0	0	0	0	0	0	0	0				0	4.411	0	0	0	0	0	0	0	0	0	0	4.084	0	0	0	0	0	0	0	0
D2RC27_GARV4	LPXTG-motif cell wall anchor domain protein OS	Actinobacteria	Gardnerella	vaginalis	HMPREF0424_1164				0	0		0	0	0		0			0	0				0											0	0	0	0	0	0	0	0	0	0	0	0	0	0	0
D2RC74_GARV4	LPXTG-motif cell wall anchor domain protein OS	Actinobacteria	Gardnerella	vaginalis	HMPREF0424_1215	0	0	0			0				0		1.4491	0			0	0	0		0				0	0	0	0	0	0
D2RC57_GARV4 (+1)	MaoC-like protein OS	Actinobacteria	Gardnerella	vaginalis	HMPREF0424_1197	0	0	0			0				0		0	0			0.72855	0	0		0				0	0	0	0	2.3689	0
D2RC13_GARV4 (+5)	Membrane alanyl aminopeptidase OS	Actinobacteria	Gardnerella	vaginalis	pepN	0	0	0			0				0		0	0			0.72855	0	0		0				0	0	0	0	2.3689	0
D2R9U9_GARV4 (+2)	Nicotinate phosphoribosyltransferase OS	Actinobacteria	Gardnerella	vaginalis	pncB	0	0	0			0				0		0	0			0	0	0		0				0	0	0	0	0	0
D2RD51_GARV4 (+3)	Peptidase C1-like family OS	Actinobacteria	Gardnerella	vaginalis	HMPREF0424_0217	0	0	0			0				0		0	0			1.4571	0	0		0				0	0	0	0	0	0
D2RA22_GARV4 (+6)	Peptidase dimerization domain protein OS	Actinobacteria	Gardnerella	vaginalis	HMPREF0424_0408	0	0	0			0				0		0	0			0.72855	0	0		0				0	0	0	0	0	0
D2RA70_GARV4 (+3)	Peptidase, M24 family OS	Actinobacteria	Gardnerella	vaginalis	HMPREF0424_0463	0	0	0			0				0		0	0			0.72855	0	0		0				0	0	0	0	0	0
D2RD47_GARV4 (+3)	Polyribonucleotide nucleotidyltransferase OS	Actinobacteria	Gardnerella	vaginalis	gpsI	0	0	0			0				0		2.1737	0			7.2855	0	0		0				0	0	0	0	1.1845	0
D2RB71_GARV4 (+7)	Probable transcriptional regulatory protein HMPREF0424_0839 OS	Actinobacteria	Gardnerella	vaginalis	HMPREF0424_0839	0	0	0			0				0		1.4491	0			0.72855	0	0		0				0	4.411	0	0	3.5534	0
D2RAK8_GARV4 (+2)	Pyruvate kinase OS	Actinobacteria	Gardnerella	vaginalis	pyk	0.77048	0	0			1.1602				0		11.593	3.3672			12.385	3.5044	2.5132		0				0	0	0	0	36.719	0
D2RAK8_GARV4 (+4)	Pyruvate kinase OS	Actinobacteria	Gardnerella	vaginalis	pyk				0	0		0	0	0		76.407			37.579	0				0											1.1673	0	0	0	0	0	0.8168	0	0	5.1526	0	0	0	0	0
D2RAL6_GARV4 (+3)	Response regulator receiver domain protein OS	Actinobacteria	Gardnerella	vaginalis	HMPREF0424_0616	0	0	0			0				0		0	0			0	0	0		0				0	0	0	0	1.1845	0
D2RB12_GARV4 (+3)	Thiazole biosynthesis protein ThiG OS	Actinobacteria	Gardnerella	vaginalis	thiG				0	0		0	0	0		0			0	0				0											0.38911	0	0	0	0	0	0.8168	0	0	1.2882	0	0	0	0	0
D2RB73_GARV4 (+1)	Threonine--tRNA ligase OS	Actinobacteria	Gardnerella	vaginalis	thrS	0	0	0			0				0		0	0			1.4571	0	0		0				0	0	0	0	3.5534	0
D2RBD2_GARV4	Transaldolase OS	Actinobacteria	Gardnerella	vaginalis	tal				0	0		0	0	0		131.98			84.553	90.06				116.08											6.2258	0	2.3566	0	0	0	5.3092	4.9676	3.6759	13.848	0.32468	0	0	0	1.1432
D2RCV0_GARV4 (+3)	Transcription termination factor Rho OS	Actinobacteria	Gardnerella	vaginalis	rho	0	0	0			0				0		0	0			0	0	0		0				0	0	0	0	0	0
D2R9Q4_GARV4 (+2)	Transcription termination/antitermination protein NusA OS	Actinobacteria	Gardnerella	vaginalis	nusA	0	0	0			0				0		0	0			0.72855	0	0		0				0	0	0	0	0	0
D2RBD1_GARV4 (+3)	Transketolase OS	Actinobacteria	Gardnerella	vaginalis	tkt	3.0819	0	0			0				0		6.5211	1.6836			10.2	2.6283	1.2566		1.6901				0	8.8222	0	0	14.214	0.87365
D2RBB3_GARV4 (+4)	Trigger factor OS	Actinobacteria	Gardnerella	vaginalis	tig				0	0		0	0	0		27.784			0	0				0											0	0	0	0	0	0	0	0	0	0	0	0	0	0	0
D2RC41_GARV4 (+4)	UDP-galactopyranose mutase OS	Actinobacteria	Gardnerella	vaginalis	glf	0	0	0			0				0		0	0			0	0	0		0				0	0	0	0	0	0
D2RB16_GARV4 (+2)	Uncharacterized protein OS	Actinobacteria	Gardnerella	vaginalis	HMPREF0424_0783	0	0	0			0				0		2.8983	0			1.4571	0	0		0				0	0	0	0	1.1845	0
D2RD50_GARV4 (+5)	Uncharacterized protein OS	Actinobacteria	Gardnerella	vaginalis	HMPREF0424_0216				0	0		0	0	0		0			9.3947	0				0											0	0	0	0	0	0	0	0	0	0	0	0	0	0	0
D2RC67_GARV4	Uncharacterized protein OS	Actinobacteria	Gardnerella	vaginalis	HMPREF0424_1208	0	0	0			0				0		0	0			0	0	0		0				0	0	0	0	0	0
D2RA25_GARV4 (+4)	Uncharacterized protein OS	Actinobacteria	Gardnerella	vaginalis	HMPREF0424_0412	0	0	0			0				0		0.72456	0			0	0	0		0				0	0	0	0	2.3689	0
D2RAW7_GARV4	Uncharacterized protein OS	Actinobacteria	Gardnerella	vaginalis	HMPREF0424_0725	0	0	0			0				0		0	0			0	0	0		0				0	0	0	0	0	0
D2RCQ8_GARV4 (+1)	Uncharacterized protein OS	Actinobacteria	Gardnerella	vaginalis	HMPREF0424_0067	0	0	0			0				0		0	0			0	0	0		0				0	0	0	0	0	0
D2RD29_GARV4 (+12)	Valine--tRNA ligase OS	Actinobacteria	Gardnerella	vaginalis	valS	0	0	0			0				0		1.4491	0			0	0	0		0				0	0	0	0	1.1845	0
F6A049_GARVH	ABC transporter, solute-binding protein OS	Actinobacteria	Gardnerella	vaginalis	HMPREF9231_1308	25.426	0	0			0				0		0	0			2.9142	24.531	1.2566		10.141				0	88.222	0	0	7.1068	1.7473
F6A224_GARVH (+1)	ABC transporter, substrate-binding protein, family 5 OS	Actinobacteria	Gardnerella	vaginalis	HMPREF9231_0453	0	0	0			0				0		0	0			3.6428	0	0		0				0	0	0	0	0	0
F6A1P5_GARVH (+2)	Aldehyde-alcohol dehydrogenase OS	Actinobacteria	Gardnerella	vaginalis	HMPREF9231_0240	0	0	0			0				0		0	0			0	0	0		0				0	0	0	0	0	0
F6A013_GARVH (+2)	GA module OS	Actinobacteria	Gardnerella	vaginalis	HMPREF9231_1108	6.9343	0	0			0				0		0	0			0	0	0		0				0	0	0	0	0	0
F6A106_GARVH	LPXTG-motif cell wall anchor domain protein OS	Actinobacteria	Gardnerella	vaginalis	HMPREF9231_0308	0	0	0			0				0		0	0			0	0	0		0				0	0	0	0	0	0
F6A358_GARVH	Uncharacterized protein OS	Actinobacteria	Gardnerella	vaginalis	HMPREF9231_1190	0	0	0			0				0		0	0			0	0	0		0				0	0	0	0	0	0
F6A0S2_GARVH	Uncharacterized protein OS	Actinobacteria	Gardnerella	vaginalis	HMPREF9231_0142				0	0		0	0	0		0			0	0				0											0	0	0	0	0	0	0	0	0	0	0	0	0	0	0
I4M1Y3_GARVA (+1)	Adenylate kinase OS	Actinobacteria	Gardnerella	vaginalis	adk	6.9343	0	0			0				0		0	0			0	0	0		0				0	0	0	0	0	0
I4M221_GARVA (+4)	Glucose-6-phosphate isomerase OS	Actinobacteria	Gardnerella	vaginalis	pgi				0	0		0	0	0		13.892			14.092	11.257				72.548											2.7238	0	1.3466	0	0	0	2.4504	0	0	2.8983	0	0	0	0	0
I4M221_GARVA (+3)	Glucose-6-phosphate isomerase OS	Actinobacteria	Gardnerella	vaginalis	pgi	0	0	0			0				0		0	0			14.571	2.6283	0		0				0	0	0	0	0	0
I4M4Z0_GARVA (+8)	Malate dehydrogenase (NAD) OS	Actinobacteria	Gardnerella	vaginalis	CGSMWGv00703Bmash_01488	0	0	0			0				0		2.1737	0			0.72855	0	0		0				0	0	0	0	0	0
I4M1R6_GARVA (+6)	Uncharacterized protein OS	Actinobacteria	Gardnerella	vaginalis	CGSMWGv00703Bmash_04465	0	0	0			0				0		0	0			0	0	0		0				0	0	0	0	0	0
I4MA29_GARVA	Sugar-binding domain protein OS	Actinobacteria	Gardnerella	vaginalis	CGSMWGv00703C2mash_02906				0	0		0	0	0		0			0	0				0											0	0	0	0	0	0	7.7596	0	0	0.32204	0	0	0	0	0
I4MB61_GARVA (+1)	Aspartyl/glutamyl-tRNA(Asn/Gln) amidotransferase subunit B OS	Actinobacteria	Gardnerella	vaginalis	gatB				0	0		0	0	0		27.784			0	0				0											0	0	0	0	0	0	0	0	0	0.32204	0	0	0	0	0
I4MB99_GARVA (+1)	ATP synthase subunit alpha OS	Actinobacteria	Gardnerella	vaginalis	atpA				0	0		0	0	0		0			0	0				0											0	0	0	0	0	0	0.4084	0	0	0.96612	0	0	0	0	0
I4M871_GARVA	EbhA protein OS	Actinobacteria	Gardnerella	vaginalis	CGSMWGv00703Dmash_05069	0	0	0	0	40.181	0	0	0	0	0	0	0	0	18.789	0	4.3713	0	0	0	0				0	0	0	0	0	0	0	0	0	0	0	0	0	0	0	0	0	0	0	0	0
I4M9G0_GARVA	Extracellular solute-binding protein, family 5 OS	Actinobacteria	Gardnerella	vaginalis	CGSMWGv00703Dmash_02080	0	0	0	0	0	0	0	0	0	0	6.9461	10.868	2.5254	42.276	22.515	17.485	0	0	14.51	2.5352				1.946	0	0	0	8.2913	3.4946	0.77823	0	0	0	0	0	1.2252	0	0	2.8983	0	0	0	0	0
I4MB60_GARVA	Glutamyl-tRNA(Gln) amidotransferase subunit A OS	Actinobacteria	Gardnerella	vaginalis	gatA	0	0	0			0				0		0.72456	0			1.4571	0.87611	0		0				0	0	0	0	1.1845	0
I4M989_GARVA (+1)	Glyceraldehyde-3-phosphate dehydrogenase OS	Actinobacteria	Gardnerella	vaginalis	CGSMWGv00703Dmash_03110				0	0		0	0	0		13.892			14.092	11.257				0											0.38911	0	0	0	0	0	0	0	0	1.6102	0	0	0	0	0
I4M8V8_GARVA (+1)	Phosphoglucomutase OS	Actinobacteria	Gardnerella	vaginalis	CGSMWGv00703Dmash_02455				0	0		0	0	0		34.73			28.184	0				0											0	0	0	0	0	0	0	0	0	0.32204	0	0	0	0	0
I4M9K0_GARVA	Putative sugar-binding secreted protein OS	Actinobacteria	Gardnerella	vaginalis	CGSMWGv00703Dmash_02280				0	0		0	0	0		0			93.947	0				0											2.3347	0	0.6733	0	0	0	0	0	0	3.8645	0	0	0	0	0
I4M8C3_GARVA	Putative surface-anchored protein (Fimbrial subunit) OS	Actinobacteria	Gardnerella	vaginalis	CGSMWGv00703Dmash_05329	0	0	0			0				0		0	0			2.9142	0	0		0				0	0	0	0	0	0
I4M839_GARVA	Transketolase OS	Actinobacteria	Gardnerella	vaginalis	CGSMWGv00703Dmash_04909				0	0		0	0	0		20.838			28.184	0				0											0	0	0	0	0	0	1.2252	0	0	3.8645	0	0	0	0	0
I4M8Y2_GARVA	Uncharacterized protein OS	Actinobacteria	Gardnerella	vaginalis	CGSMWGv00703Dmash_02575				0	0		0	0	0		0			18.789	0				0											0	0	0	0	0	0	0	0	0	0	0	0	0	0	0
I4MBX7_GARVA	Uncharacterized protein OS	Actinobacteria	Gardnerella	vaginalis	CGSMWGv00703Dmash_00319	0	0	0	0	0	0	0	0	0	0	0	0	0	0	0	8.7426	0	0	0	0				5.8379	0	0	3.4153	1.1845	0	0	0	0	0	0	0	0	3.7257	0	0	0	0	0	0	0
I4MB64_GARVA	Uncharacterized protein OS	Actinobacteria	Gardnerella	vaginalis	CGSMWGv00703Dmash_01060				0	0		0	0	0		0			0	0				0											0	0	0	0	0	0	0	0	0	0	0	0	0	0	0
I4LLQ9_GARVA (+1)	Putative surface protein OS	Actinobacteria	Gardnerella	vaginalis	CGSMWGv0288E_01848	2.3114	0	0			0				0		0	0			0	0	0		0				0	0	0	0	0	0
I4LY17_GARVA (+1)	Extracellular solute-binding protein, family 5 OS	Actinobacteria	Gardnerella	vaginalis	CGSMWGv1400E_01622				0	0		0	0	0		13.892			0	0				14.51											0	0	0	0	0	0	0	0	0	1.6102	0	0	0	0	0
I4LYX4_GARVA	Uncharacterized protein (Fragment) OS	Actinobacteria	Gardnerella	vaginalis	CGSMWGv1400E_01159	0	0	0			0				0		0	0			0	0	8.1678		0				0	0	0	0	0	0
I4LXK4_GARVA	Uncharacterized protein OS	Actinobacteria	Gardnerella	vaginalis	CGSMWGv1400E_01960				0	0		0	0	0		0			14.092	101.32				0											0	0	1.3466	0	0	0	0	0	0	3.2204	0	0	0	0	0
I4M0F4_GARVA (+2)	30S ribosomal protein S1 OS	Actinobacteria	Gardnerella	vaginalis	rpsA	1.541	0	0	0	0	0	0	0	0	0	62.515	7.9702	3.3672	61.066	33.772	15.3	2.6283	3.7698	0	0				1.946	0	0	0	20.136	0.87365	0	0	5.3864	0	0	0	2.8588	0	0	2.2543	0	0	0	0	0
I4M2A6_GARVA (+1)	30S ribosomal protein S16 OS	Actinobacteria	Gardnerella	vaginalis	rpsP	0.77048	0	0			0				0		3.6228	0			5.0999	0	0		0				0	0	0	0	0	0
I4LXN2_GARVA (+2)	50S ribosomal protein L10 OS	Actinobacteria	Gardnerella	vaginalis	rplJ				0	0		0	0	0		0			23.487	11.257				0											0	0	0	0	0	0	0	0	0	0	0	0	0	0	0
I4LZP7_GARVA (+1)	50S ribosomal protein L9 OS	Actinobacteria	Gardnerella	vaginalis	rplI	1.541	0	0			0				0		0.72456	0			2.9142	0	0		0				0	0	0	0	0	0
I4M1F0_GARVA (+2)	60 kDa chaperonin OS	Actinobacteria	Gardnerella	vaginalis	groL				0	0		0	0	0		0			4.6974	11.257				29.019											0	0	0.33665	0	0	0	1.6336	0	0	1.2882	0	0	0	0	0
I4M4D3_GARVA (+2)	ATP synthase subunit beta OS	Actinobacteria	Gardnerella	vaginalis	atpD	0	0	0			0				0.75086		2.1737	0.84181			4.3713	0	0.6283		0				0	0	0	0	11.845	0
I4M318_GARVA (+1)	Branched-chain-amino-acid aminotransferase OS	Actinobacteria	Gardnerella	vaginalis	CGSMWGv1500E_01783	0	0	0			0				0		1.4491	0			2.9142	0	0		0				0	0	0	0	3.5534	0
I4LZS1_GARVA (+1)	DNA-directed RNA polymerase subunit beta OS	Actinobacteria	Gardnerella	vaginalis	rpoB				0	0		0	0	0		27.784			14.092	0				0											0	0	0	0	0	0	0	0	0	0.64408	0	0	0	0	0
I4M2C2_GARVA (+2)	Elongation factor G OS	Actinobacteria	Gardnerella	vaginalis	fusA				0	0		0	0	0		83.353			65.763	0				29.019											0.77823	0	1.01	0	0	0	2.042	0	0.61265	3.5424	0	0	0	0	0
I4LZD6_GARVA (+2)	Extracellular solute-binding protein, family 5 OS	Actinobacteria	Gardnerella	vaginalis	CGSMWGv1500E_03936	0	0	0			0				0		1.4491	1.6836			12.385	0	0		0				0	0	0	0	3.5534	0
I4LYH4_GARVA	MalE-type ABC sugar transport system periplasmic component OS	Actinobacteria	Gardnerella	vaginalis	CGSMWGv1500E_05511	1.541	0	0	0	0	0	0	0	0	0.75086	34.73	14.491	5.8926	150.32	78.802	27.685	7.885	6.9112	29.019	1.6901				17.514	13.2332	0	27.322	41.456	0	8.1714	0	2.6932	0	0	0	5.3092	11.177	0	9.3391	0	0	0	0	0
I4LZF9_GARVA (+3)	PfkB family sugar kinase OS	Actinobacteria	Gardnerella	vaginalis	CGSMWGv1500E_04051	0	0	0			0				0		1.4491	0			1.4571	0	0		0				0	0	0	0	2.3689	0
I4M0M3_GARVA (+1)	Protein translocase subunit SecA OS	Actinobacteria	Gardnerella	vaginalis	secA	0	0	0			0				0		0	0			0	0	0		0				0	0	0	0	1.1845	0
I4LYG5_GARVA	Putative sugar-binding secreted protein OS	Actinobacteria	Gardnerella	vaginalis	CGSMWGv1500E_05466				0	0		0	0	0		0			0	0				0											0	0	0	0	0	0	0	0	0	0	0	0	0	0	0
I4LZR4_GARVA	Putative surface protein OS	Actinobacteria	Gardnerella	vaginalis	CGSMWGv1500E_04586				0	0		0	0	0		0			0	0				0											0	0	0	0	0	0	0	0	0	0	0	0	0	0	0
I4LYF7_GARVA (+3)	Thiazole synthase OS	Actinobacteria	Gardnerella	vaginalis	thiG				0	0		0	0	0		6.9461			14.092	0				0											0	0	0	0	0	0	0	0	0	0.64408	0	0	0	0	0
I4M302_GARVA (+2)	Trigger factor OS	Actinobacteria	Gardnerella	vaginalis	tig	0	0	0			0				0		0.72456	0			5.0999	0	0		0				0	0	0	0	0	0
I4LZQ8_GARVA	Uncharacterized protein OS	Actinobacteria	Gardnerella	vaginalis	CGSMWGv1500E_04556				0	0		0	0	0		0			23.487	0				0											1.1673	0	0	0	0	0	0	0	0	0	0	0	0	0	0
I4M0M2_GARVA (+3)	Uncharacterized protein OS	Actinobacteria	Gardnerella	vaginalis	CGSMWGv1500E_03136	0	0	0			0				0		0	0			2.9142	1.7522	0		0				0	0	0	0	0	0
I4M239_GARVA (+2)	Uncharacterized protein OS	Actinobacteria	Gardnerella	vaginalis	CGSMWGv1500E_02438	0	0	0			0				0		0	0			2.1857	0	0		0				0	0	0	0	0	0
I4LG79_GARVA (+4)	Putative sugar-binding secreted protein OS	Actinobacteria	Gardnerella	vaginalis	CGSMWGv284V_02960	0	0	0			1.1602				0		0	0			0	18.398	1.8849		8.4507				0	0	0	0	13.029	0
I4LBB4_GARVA	Uncharacterized protein OS	Actinobacteria	Gardnerella	vaginalis	CGSMWGv284V_06169	0	0	0	0	0	0	0	0	0	0	0	0	0	0	123.83	3.6428	0	0	0	2.5352				0	0	0	0	15.398	0	0	0	0	0	0	0	0	0	0	0	0	0	0	0	0
I4LBG0_GARVA	Uncharacterized protein OS	Actinobacteria	Gardnerella	vaginalis	CGSMWGv284V_06399	0	0	0			0				0		0	0			0	0	0		0				0	0	0	0	0	0
F5LX65_GARVA (+1)	Conserved domain protein OS	Actinobacteria	Gardnerella	vaginalis	HMPREF9435_0458	0	0	0			0				0		0	0			0	8.7611	0		0				0	0	0	0	0	0
F5LX46_GARVA (+6)	Glucose-6-phosphate isomerase OS	Actinobacteria	Gardnerella	vaginalis	pgi				0	0		0	0	0		0			23.487	0				0											0	0	0	0	0	0	0	0	0	2.5763	0	0	0	0	0
F5LX33_GARVA	Putative uncharacterized protein OS	Actinobacteria	Gardnerella	vaginalis	HMPREF9435_0421	8.4753	0	0			0				0		0	0			0	1.7522	0		0				0	8.8222	0	0	0	0
D6T2C6_GARVA	1,4-alpha-glucan branching enzyme OS	Actinobacteria	Gardnerella	vaginalis	GV51_0007	0	0	0			0				0		2.1737	0.84181			0	0	0		0				0	0	0	0	0	0
D6T2E6_GARVA	ABC transporter OS	Actinobacteria	Gardnerella	vaginalis	GV51_0027	0	0	0			0				0		2.1737	0			0	0	0		0				0	0	0	0	0	0
D6T0T7_GARVA	ABC-type oligopeptide transporter, periplasmic component OS	Actinobacteria	Gardnerella	vaginalis	GV51_1182				0	0		0	0	0		27.784			0	0				0											1.5565	0	0	0	0	0	1.6336	0	0	1.2882	0	0	0	0	0
D6T1M7_GARVA	Aldehyde-alcohol dehydrogenase OS	Actinobacteria	Gardnerella	vaginalis	GV51_0253	0	0	0			0				0		4.3474	0			4.3713	0	0		0				0	0	0	0	1.1845	0
D6SZQ5_GARVA	Chromosome segregation ATPase OS	Actinobacteria	Gardnerella	vaginalis	GV51_0737	0	0	0	0	0	0	0	0	0	0	6.9461	26.084	3.3672	0	0	2.1857	0	0	0	0				0	35.288	0	0	1.1845	0	0	0	0	0	0	0	9.3933	0	0	0.64408	0	0	0	0	0
D6SZ92_GARVA	Dihydroorotase OS	Actinobacteria	Gardnerella	vaginalis	GV51_0900				0	0		0	0	0		0			0	0				0											0	0	0	0	0	0	0.8168	0	0	1.6102	0	0	0	0	0
D6T1R9_GARVA	Phosphoglucomutase OS	Actinobacteria	Gardnerella	vaginalis	GV51_1010	0	0	0			0				0		5.7965	0			7.2855	0	0.6283		0				0	0	0	0	5.9223	0
D6T1R5_GARVA	Ribose-5-phosphate isomerase A OS	Actinobacteria	Gardnerella	vaginalis	rpiA	0	0	0			0				0		2.8983	0			0	0	0		0				0	0	0	0	3.5534	0
D6T1U6_GARVA	Ribosomal protein S16 (Like) OS	Actinobacteria	Gardnerella	vaginalis	GV51_1037				0	0		0	0	0		20.838			9.3947	0				0											0	0	0	0	0	0	0	0	0	0	0	0	0	0	0
D6SZ95_GARVA (+1)	Thiazole synthase OS	Actinobacteria	Gardnerella	vaginalis	GV51_0897	0	0	0			0				0		2.1737	0			0	0	0		0				0	0	0	0	9.4757	0
D6T0C3_GARVA	Uncharacterized protein OS	Actinobacteria	Gardnerella	vaginalis	GV51_0963				0	0		0	0	0		0			0	0				0											0	0	0	0	0	0	2.4504	0	0	0	0	0	0	0	0
D6T171_GARVA (+1)	Uncharacterized protein OS	Actinobacteria	Gardnerella	vaginalis	GV51_0409				0	0		0	0	0		48.623			0	0				0											0	0	0	0	0	0	0	0	0	0	0	0	0	0	0
D6T072_GARVA	Uncharacterized protein OS	Actinobacteria	Gardnerella	vaginalis	GV51_1313	0	0	0	0	0	0	0	0	0	0	6.9461	1.4491	0	0	0	0	0	0	0	0				0	4.411	0	0	0	0	0	0	0	0	0	0	0	0	0	0	0	0	0	0	0
D6T1J1_GARVA	Uncharacterized protein OS	Actinobacteria	Gardnerella	vaginalis	GV51_0289	0	0	0			0				0		2.1737	0			2.9142	0	0		0				0	0	0	0	1.1845	0
D6T2Q9_GARVA (+7)	Uncharacterized protein OS	Actinobacteria	Gardnerella	vaginalis	GV51_0140	0	0	0			0				0		0	0			2.1857	0	0		0				0	0	0	0	2.3689	0
I4LTQ1_GARVA (+2)	Uncharacterized protein OS	Actinobacteria	Gardnerella	vaginalis	CGSMWGv55152_04417				0	0		0	0	0		0			0	0				0											0	0	3.3665	0	0	0	0	0	0	0	0	0	0	0	0
I4LU63_GARVA	Uncharacterized protein OS	Actinobacteria	Gardnerella	vaginalis	CGSMWGv55152_02908	0	0	0			0				0		0	0			0	0	0		0				0	0	0	0	15.398	0
I4LUT2_GARVA	Uncharacterized protein OS	Actinobacteria	Gardnerella	vaginalis	CGSMWGv55152_02000	0	0	0			0				0		0	0			5.0999	0	0		0				0	0	0	0	16.583	0.87365
I4ME60_GARVA	ABC transporter related protein OS	Actinobacteria	Gardnerella	vaginalis	CGSMWGv6119V5_02806	0	0	0			0				0		0.72456	0			2.1857	0	0		0				0	0	0	0	0	0
I4ME94_GARVA	ATP binding protein of ABC transporter for sugars OS	Actinobacteria	Gardnerella	vaginalis	CGSMWGv6119V5_02976				0	0		0	0	0		62.515			61.066	33.772				29.019											3.502	0	1.3466	0	0	0	4.4924	4.9676	0	4.8306	0	0	0	0	0
I4MDV2_GARVA	Elongation factor Tu OS	Actinobacteria	Gardnerella	vaginalis	tuf	5.3934	0	0	0	0	0	0	0	0	0.75086	118.08	11.593	4.209	89.25	22.515	34.971	7.885	5.6547	72.548	0.84507				3.8919	26.466	0	6.8306	30.796	4.3683	2.7238	0	2.0199	0	0	0	2.4504	2.4838	0	5.7967	0.32468	0	0	0	0
I4MDZ4_GARVA	Inosine-5'-monophosphate dehydrogenase OS	Actinobacteria	Gardnerella	vaginalis	guaB				0	0		0	0	0		6.9461			0	0				0											0	0	0	0	0	0	0	0	0	0.32204	0	0	0	0	0
I4MFN2_GARVA	Polyribonucleotide nucleotidyltransferase OS	Actinobacteria	Gardnerella	vaginalis	pnp				0	0		0	0	0		27.784			9.3947	0				0											0	0	0.33665	0	0	0	0	0	0	0.32204	0	0	0	0	0
I4MDB7_GARVA	Putative sugar-binding secreted protein OS	Actinobacteria	Gardnerella	vaginalis	CGSMWGv6119V5_04571	0	0	0	0	0	0	0	0	0	0	0	0	0	98.645	0	5.0999	0	0	0	0				1.946	0	0	3.4153	24.874	0	1.1673	0	0	0	0	0	0	0	0	5.1526	0	0	0	0	0
I4MFC1_GARVA	Uncharacterized protein OS	Actinobacteria	Gardnerella	vaginalis	CGSMWGv6119V5_00167	0	0	0			0				0.75086		0	0			21.128	0	0		0				0	0	0	0	11.845	0
I4MDT1_GARVA	Uncharacterized protein OS	Actinobacteria	Gardnerella	vaginalis	CGSMWGv6119V5_03684	0	0	0	0	0	0	0	0	0	0	0	0	0	14.092	0	8.0141	0	0	14.51	0				1.946	0	0	0	0	0	0	0	0.33665	0	0	0	1.6336	0	0	0	0	0	0	0	0
I4LQ65_GARVA (+3)	30S ribosomal protein S5 OS	Actinobacteria	Gardnerella	vaginalis	rpsE	0.77048	0	0	0	0	0	0	0	0	0	48.623	5.0719	0	37.579	0	10.2	4.3805	0.6283	0	0				0	4.411	0	0	11.845	0	0	0	0	0	0	0	0	0	0	1.6102	0	0	0	0	0
I4LK50_GARVA (+1)	Uncharacterized protein OS	Actinobacteria	Gardnerella	vaginalis	CGSMWGv6420LIT_04108				0	0		0	0	0		13.892			0	0				0											0	0	0	0	0	0	0	0	0	0	0	0	0	0	0
I4LKP9_GARVA (+1)	Uncharacterized protein OS	Actinobacteria	Gardnerella	vaginalis	CGSMWGv6420LIT_05113	0	0	0			0				0		0	0			0	0	0		0				0	0	0	0	0	0
I4LBY5_GARVA (+2)	ATP synthase subunit alpha OS	Actinobacteria	Gardnerella	vaginalis	atpA	0	0	0			0				0		1.4491	0			1.4571	2.6283	0		0				0	4.411	0	0	9.4757	0
I4LBU0_GARVA (+1)	Uncharacterized protein OS	Actinobacteria	Gardnerella	vaginalis	CGSMWGv75712_01085	0	0	0			0				0		7.2456	0			0	3.5044	0		0				0	0	0	0	0	0
I4LES2_GARVA	Uncharacterized protein OS	Actinobacteria	Gardnerella	vaginalis	CGSMWGv75712_06265	10.016	0	0			0				0		0	0			0	0	0		0				0	0	0	0	0	0
I4LBJ2_GARVA	Uncharacterized protein OS	Actinobacteria	Gardnerella	vaginalis	CGSMWGv75712_00585				0	0		0	0	0		0			0	0				0											0	0	0	0	0	0	0	0	0	0	1.9481	0	0	0	0
I4LCC2_GARVA	Uncharacterized protein OS	Actinobacteria	Gardnerella	vaginalis	CGSMWGv75712_02005				0	0		0	0	0		0			37.579	33.772				0											0	0	0.6733	0.63047	0	0	0	0	0	0	0	0	0	0	0
I4LCU2_GARVA (+5)	YycO OS	Actinobacteria	Gardnerella	vaginalis	CGSMWGv75712_02855	0	0	0			0				0		0	0			1.4571	0	0		0				0	0	0	0	4.7379	0
D6SYB5_GARVA (+1)	1,4-alpha-glucan branching enzyme GlgB OS	Actinobacteria	Gardnerella	vaginalis	glgB	0	0	0	0	0	0	0	0	0	0	6.9461	7.9702	0	9.3947	0	1.4571	0	0	0	0				0	0	0	0	2.3689	0	0	0	0	0	0	0	0.4084	0	0	1.2882	0	0	0	0	0
D6SXT3_GARVA (+3)	30S ribosomal protein S2 OS	Actinobacteria	Gardnerella	vaginalis	rpsB				0	0		0	0	0		27.784			32.882	11.257				43.529											0.77823	0	0	0	0	0	1.2252	0	0	2.2543	0	0	0	0	0
D6SXN1_GARVA (+1)	Branched-chain-amino-acid aminotransferase OS	Actinobacteria	Gardnerella	vaginalis	GVAMD_0356				0	0		0	0	0		48.623			0	0				0											0.38911	0	0	0	0	0	0.8168	0	0	0.32204	0	0	0	0	0
D6SXE7_GARVA (+7)	Leucine--tRNA ligase OS	Actinobacteria	Gardnerella	vaginalis	leuS	0	0	0			0				0		0	0			2.1857	0	0		0				0	0	0	0	0	0
D6SXI8_GARVA (+2)	Phosphoglycerate kinase OS	Actinobacteria	Gardnerella	vaginalis	pgk				0	0		0	0	0		20.838			0	0				0											0	0	0	0	0	0	0.4084	0	0	0.32204	0	0	0	0	0
D6SXK9_GARVA (+2)	Pyruvate-formate lyase OS	Actinobacteria	Gardnerella	vaginalis	GVAMD_0572				0	0		0	0	0		13.892			28.184	0				29.019											0.38911	0	0.33665	0	0	0	2.042	0	0	0.96612	0	0	0	0	0
D6SVD0_GARVA (+3)	Thiazole synthase OS	Actinobacteria	Gardnerella	vaginalis	thiG	0	0	0			0				0		0.72456	0			0.72855	1.7522	0		0				0	0	0	0	4.7379	0
D6SWD3_GARVA (+2)	Uncharacterized protein OS	Actinobacteria	Gardnerella	vaginalis	GVAMD_1006				0	0		0	0	0		0			0	0				0											0	0	0	0	0	0	0	0	0	0	0	0	0	0	0
D6SW58_GARVA (+1)	Uncharacterized protein OS	Actinobacteria	Gardnerella	vaginalis	GVAMD_0931				0	0		0	0	0		13.892			0	0				0											0	0	0	0	0	0	0	0	0	0	0	0	0	0	0
A0A0C6EAT1_GARVA (+12)	1,4-alpha-glucan branching enzyme GlgB OS	Actinobacteria	Gardnerella	vaginalis		0	0	0			0				0		0	0			0	0.87611	0		0				0	4.411	0	0	0	0
A0A0C6ESX3_GARVA (+31)	10 kDa chaperonin OS	Actinobacteria	Gardnerella	vaginalis		1.541	0	0			0				0		0.72456	0.84181			1.4571	2.6283	0.6283		0				0	0	0	0	1.1845	0
A0A0C6ELR0_GARVA (+19)	30S ribosomal protein S8 OS	Actinobacteria	Gardnerella	vaginalis		3.8524	0	0			0				0		1.4491	0			5.0999	2.6283	0		0				0	0	0	0	2.3689	0
A0A0C6EBK7_GARVA (+12)	50S ribosomal protein L14 OS	Actinobacteria	Gardnerella	vaginalis					0	0		0	0	0		6.9461			18.789	0				0											0	0	0	0	0	0	0	0	0	0	0	0	0	0	0
A0A0C6EJD2_GARVA (+28)	50S ribosomal protein L21 OS	Actinobacteria	Gardnerella	vaginalis					0	0		0	0	0		13.892			9.3947	0				0											0	0	0	0	0	0	0	0	0	0	0	0	0	0	0
A0A0C6EJD2_GARVA (+22)	50S ribosomal protein L21 OS	Actinobacteria	Gardnerella	vaginalis		0.77048	0	0			0				0		0	0.84181			1.4571	1.7522	1.2566		0				0	0	0	0	1.1845	0
A0A0C6EBL4_GARVA (+29)	50S ribosomal protein L22 OS	Actinobacteria	Gardnerella	vaginalis		0	0	0			0				0		0	0			0.72855	0	0		0				0	0	0	0	0	0
A0A0C6ERZ4_GARVA (+19)	50S ribosomal protein L25 OS	Actinobacteria	Gardnerella	vaginalis					0	0		0	0	0		0			14.092	11.257				0											0	0	0	0	0	0	0	0	0	0.32204	0	0	0	0	0
A0A0C6ESU3_GARVA (+29)	50S ribosomal protein L29 OS	Actinobacteria	Gardnerella	vaginalis		3.8524	0	0			0				0		3.6228	2.5254			4.3713	2.6283	1.2566		0				0	0	0	0	0	0
A0A0C6EG05_GARVA (+22)	50S ribosomal protein L4 OS	Actinobacteria	Gardnerella	vaginalis		0	0	0			0				0		0	0			0	1.7522	0		0				0	0	0	0	0	0
A0A0C6DZZ0_GARVA (+20)	50S ribosomal protein L5 OS	Actinobacteria	Gardnerella	vaginalis		0	0	0			0				0		0	0			1.4571	0.87611	0		0				0	4.411	0	0	1.1845	0
A0A0C6EBK1_GARVA (+7)	50S ribosomal protein L6 OS	Actinobacteria	Gardnerella	vaginalis		0	0	0			0				0		0.72456	0			0.72855	0.87611	0		0				0	0	0	0	0	0
A0A0C6E087_GARVA (+10)	Aspartyl/glutamyl-tRNA(Asn/Gln) amidotransferase subunit B OS	Actinobacteria	Gardnerella	vaginalis		0	0	0			0				0		2.8983	0			0	0	0		0				0	0	0	0	0	0
A0A0C6E9F5_GARVA (+12)	Elongation factor G OS	Actinobacteria	Gardnerella	vaginalis					0	0		0	0	0		0			0	0				43.529											0	0	0	0	0	0	0	0	0	0	0	0	0	0	0
A0A0C6E9F5_GARVA (+13)	Elongation factor G OS	Actinobacteria	Gardnerella	vaginalis		6.9343	0	0			0				0		0	0			14.571	6.1328	0		0				0	0	0	0	0	0
A0A0C6EAE2_GARVA (+7)	Elongation factor Ts OS	Actinobacteria	Gardnerella	vaginalis		1.541	0	0			0				0		0	0			0	5.2566	0		0				0	0	0	0	2.3689	0
A0A0C6EQY8_GARVA (+12)	Glycine--tRNA ligase OS	Actinobacteria	Gardnerella	vaginalis		0	0	0			0				0		0	0			0	0	0		0				0	0	0	0	0	0
A0A0C6EQC2_GARVA (+8)	Hydroxyethylthiazole kinase OS	Actinobacteria	Gardnerella	vaginalis		0	0	0			0				0		0	0			0	0	0		0				0	0	0	0	0	0
A0A0C6EJU3_GARVA (+8)	Lysine--tRNA ligase OS	Actinobacteria	Gardnerella	vaginalis		0.77048	0	0			0				0		0	0			0.72855	0	0		0				0	0	0	0	1.1845	0
A0A0C6DYV6_GARVA (+9)	Phenylalanine--tRNA ligase beta subunit OS	Actinobacteria	Gardnerella	vaginalis		0	0	0			0				0		0	0			0	0.87611	0		0				0	0	0	0	1.1845	0
A0A0C6DZ88_GARVA (+24)	Phosphoglycerate kinase OS	Actinobacteria	Gardnerella	vaginalis		10.787	0	0			0				0		3.6228	0			8.0141	6.1328	0		0				0	0	0	0	11.845	0
A0A0C6EF21_GARVA (+18)	Pyruvate kinase OS	Actinobacteria	Gardnerella	vaginalis		0	0	0			0				0		0	0			5.8284	9.6372	1.8849		0				0	8.8222	0	0	15.398	0
A0A0C6ERS1_GARVA (+13)	Ribosome-recycling factor OS	Actinobacteria	Gardnerella	vaginalis		1.541	0	0			0				0		1.4491	1.6836			2.1857	0	0.6283		0				0	8.8222	0	0	1.1845	0
A0A0C6ERR3_GARVA (+11)	Transaldolase OS	Actinobacteria	Gardnerella	vaginalis		24.655	0	0			0				0		25.36	10.943			21.128	18.398	12.566		8.4507				7.7838	52.932	0	13.661	62.777	11.357
A0A0C6EK39_GARVA (+10)	Trigger factor OS	Actinobacteria	Gardnerella	vaginalis		1.541	0	0			0				0		0	0			1.4571	0	0		0				0	0	0	0	2.3689	0
F1CWH0_GARVA	Vaginolysin OS	Actinobacteria	Gardnerella	vaginalis	vly				0	0		0	0	0		13.892			4.6974	0				0											0	0	0	0	0	0	0	0	0	0.64408	0	0	0	0	0
S4GTI5_GARVA	Uncharacterized protein (Fragment) OS	Actinobacteria	Gardnerella	vaginalis	HMPREF1572_01284	0	0	0			0				0		0	0			0	0	0		0				0	0	0	0	0	0
S4GXB8_GARVA	Uncharacterized protein (Fragment) OS	Actinobacteria	Gardnerella	vaginalis	HMPREF1573_01127				0	0		0	0	0		0			0	0				0											0	0	0	0	0	0	0	0	0	0	0	0	0	0	0
S4H5X0_GARVA	Uncharacterized protein (Fragment) OS	Actinobacteria	Gardnerella	vaginalis	HMPREF1573_01087	0	0	0			0				0		0	0			0	0	0		0				0	26.466	0	0	0	0
S4GVW1_GARVA	GA module (Fragment) OS	Actinobacteria	Gardnerella	vaginalis	HMPREF1574_00811	0	0	0			0				0		17.39	1.6836			0	0	0		0				0	0	0	0	0	0
S4H2T8_GARVA	Uncharacterized protein (Fragment) OS	Actinobacteria	Gardnerella	vaginalis	HMPREF1575_01308	6.9343	0	0			0				0		5.7965	0			0	0.87611	0		0				0	0	0	0	0	0
S4I8I0_GARVA	Uncharacterized protein (Fragment) OS	Actinobacteria	Gardnerella	vaginalis	HMPREF1576_00638	0	0	0			0				0		9.4193	0			0	0	0		0				0	0	0	0	0	0
T2PIF5_GARVA	M protein repeat protein OS	Actinobacteria	Gardnerella	vaginalis	HMPREF1577_01502	0.77048	0	0			0				0		9.4193	0			3.6428	0	0		0				0	4.411	0	0	0	0
S4HG09_GARVA	Uncharacterized protein (Fragment) OS	Actinobacteria	Gardnerella	vaginalis	HMPREF1579_00979	0	0	0			0				0		0	2.5254			0	0	0		0				0	0	0	0	0	0
S4GTI4_GARVA	Uncharacterized protein (Fragment) OS	Actinobacteria	Gardnerella	vaginalis	HMPREF1581_00505				0	0		0	0	0		0			14.092	0				0											0	0	2.3566	0	0	0	0	0	0	0	0	0	0	0	0
U6S9B8_GARVA	D-xylulose 5-phosphate/D-fructose 6-phosphate phosphoketolase OS	Actinobacteria	Gardnerella	vaginalis	HMPREF1582_00097	0	0	0			1.1602				0		0	0			29.142	0	0		0				0	0	0	0	46.194	0
S4G5E8_GARVA	1,4-alpha-glucan branching enzyme (Fragment) OS	Actinobacteria	Gardnerella	vaginalis	HMPREF1585_00757	0	0	0			0				0		0	0			0.72855	0	0		0				0	0	0	0	0	0
S4G0U5_GARVA	30S ribosomal protein S3 OS	Actinobacteria	Gardnerella	vaginalis	rpsC	0	0	0			0				0		0	0			8.0141	0	0		0				0	0	0	0	0	0
S4GFA4_GARVA	30S ribosomal protein S7 OS	Actinobacteria	Gardnerella	vaginalis	rpsG	0	0	0			0				0		0	0			4.3713	0.87611	0		0				0	0	0	0	0	0
S4GIY6_GARVA	ABC transporter, solute-binding protein OS	Actinobacteria	Gardnerella	vaginalis	HMPREF1585_00320	0	0	0	0	0	0	0	0	0	0	0	0	0	0	0	4.3713	0	0	0	6.7605				0	0	0	0	4.7379	6.9892	0	0	0	0	0	0	0	0	0	0.96612	0	0	0	0	0
S4G982_GARVA	ABC transporter, solute-binding protein OS	Actinobacteria	Gardnerella	vaginalis	HMPREF1585_01118	0	0	0	0	0	0	0	0	0	0	41.677	21.012	0	126.83	0	26.228	0	0	0	0				0	0	0	0	0	0	0	0	0	0	0	0	5.3092	0	0	7.7289	0	0	0	0	0
S4HQ24_GARVA	ATP synthase subunit beta OS	Actinobacteria	Gardnerella	vaginalis	atpD				0	0		0	0	0		0			14.092	0				0											0	0	0	0	0	0	0.4084	0	0	0.64408	0	0	0	0	0
S4G7E2_GARVA	Cell division protein FtsZ OS	Actinobacteria	Gardnerella	vaginalis	ftsZ	0	0	0			0				0		1.4491	0			3.6428	0	0		0				0	0	0	0	7.1068	0
S4GJZ0_GARVA	Elongation factor Ts OS	Actinobacteria	Gardnerella	vaginalis	tsf				0	0		0	0	0		55.569			14.092	11.257				0											0	0	0	0	0	0	0	0	0	1.2882	0	0	0	0	0
S4G1G1_GARVA	Transaldolase OS	Actinobacteria	Gardnerella	vaginalis	tal	0	0	0			0				0		25.36	10.943			22.585	0	0		5.9155				0	0	0	3.4153	61.592	9.6102
S4G552_GARVA	Uncharacterized protein (Fragment) OS	Actinobacteria	Gardnerella	vaginalis	HMPREF1585_00849	0	0	0			0				0		0	0			16.757	0	0		0				0	0	0	0	4.7379	0
S4GPN3_GARVA	Uncharacterized protein (Fragment) OS	Actinobacteria	Gardnerella	vaginalis	HMPREF1585_00259	0	0	0			0				0		0	0			0	0	0		0				0	0	0	0	0	0
S4G251_GARVA	Uncharacterized protein (Fragment) OS	Actinobacteria	Gardnerella	vaginalis	HMPREF1585_01083	0	0	0			0				0		0	0			2.1857	0	0		0				0	0	0	0	0	0
S4G1M5_GARVA	Uncharacterized protein OS	Actinobacteria	Gardnerella	vaginalis	HMPREF1585_01168	0	0	0			0				0		0	0			0	0	0		0				0	0	0	0	0	0
S4G9B3_GARVA (+3)	ABC transporter, solute-binding protein OS	Actinobacteria	Gardnerella	vaginalis	HMPREF1586_01239				0	0		0	0	0		0			32.882	22.515				304.7											0	0	0.33665	0	0	0	0.4084	0	0	1.9322	0.32468	0	0	0	0.38105
S4G841_GARVA (+2)	ABC transporter, solute-binding protein OS	Actinobacteria	Gardnerella	vaginalis	HMPREF1586_01250				0	0		0	0	0		0			98.645	78.802				116.08											3.1129	0	0	0	0	0	0	0	0	5.7967	0	0	0	0	0
A3TQN5_9MICO	N5-carboxyaminoimidazole ribonucleotide synthase OS	Actinobacteria	Janibacter	sp.	purK				0	0		0	0	0		0			0	22.515				0											0	0	0	0	0	0	0	0	0	0	0	0	0	0	0
D0YSY5_9ACTO (+6)	30S ribosomal protein S1 OS	Actinobacteria	Mobiluncus	mulieris	rpsA	0	0	0			0				0		0	0			2.1857	0	0		0				0	0	0	0	0	0
D0YTI3_9ACTO (+2)	50S ribosomal protein L7/L12 OS	Actinobacteria	Mobiluncus	mulieris	rplL	0	0	0			0				0		0	0			0	0	0		0				0	0	0	0	0	0
D0YNV6_9ACTO (+2)	60 kDa chaperonin OS	Actinobacteria	Mobiluncus	mulieris	groL	0	0	0			0				0		0	0			0	0	0		0				0	0	0	0	0	0
D0YS11_9ACTO (+2)	ABC transporter, solute-binding protein OS	Actinobacteria	Mobiluncus	mulieris	HMPREF0578_0471	0	0	0			0				0		0	0			0	0	0		0				0	0	0	0	0	0
D0YV51_9ACTO (+2)	ABC transporter, solute-binding protein OS	Actinobacteria	Mobiluncus	mulieris	HMPREF0578_0040	0	0	0			0				0		0	0			0	0	0		0				0	0	0	0	0	0
D0YQK2_9ACTO (+2)	ABC transporter, solute-binding protein OS	Actinobacteria	Mobiluncus	mulieris	HMPREF0578_1117	0	0	0			0				0		0	0			0	0	0		0				0	0	0	0	0	0.87365
D0YRG1_9ACTO (+2)	ABC transporter, substrate-binding protein OS	Actinobacteria	Mobiluncus	mulieris	HMPREF0578_1323	0	0	0			0				0		0	0			0	0	0		0				0	0	0	0	0	0.87365
D0YSH4_9ACTO (+2)	ABC transporter, substrate-binding protein, family 3 OS	Actinobacteria	Mobiluncus	mulieris	HMPREF0578_2142	0	0	0			0				0		0	0			0	0	0		0				0	0	0	0	0	0
D0YPG9_9ACTO	Bacterial flagellin domain protein OS	Actinobacteria	Mobiluncus	mulieris	HMPREF0578_0001	0	0	0			0				0		0	0			0	0	0		0				0	0	0	0	0	0
D0YTE8_9ACTO (+2)	CAMP factor (Cfa) OS	Actinobacteria	Mobiluncus	mulieris	HMPREF0578_0634	0	0	0			0				0		0	0			0	0	0		0				0	0	0	0	0	1.7473
D0YQ92_9ACTO (+2)	DJ-1 family protein OS	Actinobacteria	Mobiluncus	mulieris	HMPREF0578_1004	0	0	0			0				0		0	0			0	0	0		0				0	0	0	0	0	0
D0YRJ1_9ACTO (+2)	Elongation factor G OS	Actinobacteria	Mobiluncus	mulieris	fusA	0	0	0			0				0		0	0			0	0	0		0				0	0	0	0	0	0
D0YRJ3_9ACTO (+2)	Elongation factor Tu OS	Actinobacteria	Mobiluncus	mulieris	tuf	0	0	0			0				0		0	0			0	0	0		0				0	0	0	0	0	1.7473
D0YPE6_9ACTO (+2)	Enolase OS	Actinobacteria	Mobiluncus	mulieris	eno	0	0	0			0				0		0	0			0	0	0		0				0	0	0	0	0	1.7473
D0YQM7_9ACTO (+2)	Ferritin-like protein OS	Actinobacteria	Mobiluncus	mulieris	HMPREF0578_1142	0	0	0			0				0		0	0			0	0	0		0				0	0	0	0	0	0
D0YRM4_9ACTO (+2)	Formate C-acetyltransferase OS	Actinobacteria	Mobiluncus	mulieris	pflB	0	0	0			0				0		0	0			0	0	0		0				0	0	0	0	0	0
D0YUU4_9ACTO (+2)	Glyceraldehyde-3-phosphate dehydrogenase OS	Actinobacteria	Mobiluncus	mulieris	gap	0	0	0			0				0		0	0			0	0	0		0				0	0	0	0	0	2.621
D0YPK5_9ACTO (+1)	Hsp20/alpha crystallin family protein OS	Actinobacteria	Mobiluncus	mulieris	HMPREF0578_1360	0	0	0			0				0		0	0			0	0	0		0				0	0	0	0	0	0
D0YRC0_9ACTO (+2)	Methyl-accepting chemotaxis protein signaling domain protein OS	Actinobacteria	Mobiluncus	mulieris	HMPREF0578_1281	0	0	0			0				0		0	0			0	0	0		0				0	0	0	0	0	0
D0YRA7_9ACTO (+2)	Methyl-accepting chemotaxis protein signaling domain protein OS	Actinobacteria	Mobiluncus	mulieris	HMPREF0578_1269	0	0	0			0				0		0	0			0	0	0		0				0	0	0	0	0	0
D0YPT1_9ACTO (+2)	Phosphoenolpyruvate carboxykinase [GTP] OS	Actinobacteria	Mobiluncus	mulieris	pckG	0	0	0			0				0		0	0			0	0	0.6283		0				0	0	0	0	0	0.87365
D0YQH6_9ACTO (+1)	Putative N-acetylmuramoyl-L-alanine amidase CwlB OS	Actinobacteria	Mobiluncus	mulieris	HMPREF0578_1090	0	0	0			0				0		0	0			0	0	0		0				0	0	0	0	0	0
D0YQG0_9ACTO (+2)	Trigger factor OS	Actinobacteria	Mobiluncus	mulieris	tig	0	0	0			0				0		0	0			0	0	0		0				0	0	0	0	0	0
D0YUU6_9ACTO (+2)	Triosephosphate isomerase OS	Actinobacteria	Mobiluncus	mulieris	tpiA	0	0	0			0				0		0	0			0	0	0		0				0	0	0	0	0	0
D0YTU3_9ACTO (+2)	Uncharacterized protein OS	Actinobacteria	Mobiluncus	mulieris	HMPREF0578_0801	0	0	0			0				0		0	0			0	0	0		0				0	0	0	0	0	0.87365
E0QU00_9ACTO	Bacterial flagellin domain protein (Fragment) OS	Actinobacteria	Mobiluncus	mulieris	fliC	0	0	0			0				0		0	0			0	0	0		0				0	0	0	0	0	1.7473
E0QPK6_9ACTO	Cell wall protein V OS	Actinobacteria	Mobiluncus	mulieris	cwpV	0	0	0			0				0		0	0			0	0	0		0				0	0	0	0	0	0
E0QR60_9ACTO (+1)	Phosphoglycerate kinase OS	Actinobacteria	Mobiluncus	mulieris	pgk	0	0	0			0				0		0	0			0	0	0		0				0	0	0	0	0	0
E1MF27_9ACTO	Cell wall protein V (Fragment) OS	Actinobacteria	Mobiluncus	mulieris	cwpV	0	0	0			0				0		0	0			0	0	0		0				0	0	0	0	0	0
E1MDE6_9ACTO	Putative cell wall binding repeat 2 (Fragment) OS	Actinobacteria	Mobiluncus	mulieris	HMPREF9278_2130	0	0	0			0				0		0	0			0	0	0		0				0	0	0	0	0	12.231
A0A076ECY0_RHOOP (+1)	Cyclase (Fragment) OS	Actinobacteria	Rhodococcus	opacus	EP51_02080				0	0		0	0	0		0			0	0				0											0	0	0	0	0	0	0	0	0	0	0	0	0	0	0
A0A0B5EMW3_9ACTN	Large transcriptional regulator OS	Actinobacteria	Streptomyces	albus	SLNWT_3477				0	0		0	0	0		0			0	0				0											0	0	0	0	0	0	0	0	0	0	0	0	0	0	0
C0JWC3_9ACTN	PokMT2 OS	Actinobacteria	Streptomyces	diastatochromogenes	pokMT2				0	0		0	0	0		20.838			0	0				0											0	0	0	0	0	0	0	0	0	0	0	0	0	0	0
F8X3N7_9PORP	Uncharacterized protein OS	Bacteroidetes	Dysgonomonas	mossii	HMPREF9456_02846				0	0		0	0	0		0			0	0				0											0	0	0	0	0	0	0	0	0	0	0	0	0	0	0
E1GYD7_9BACT	Chaperone protein DnaK OS	Bacteroidetes	Prevotella	amnii	dnaK	0	0	0			0				0		2.8983	0			5.8284	0	0		0.84507				0	0	0	0	2.3689	0
E1GVQ0_9BACT	Phosphoenolpyruvate carboxykinase [ATP] OS	Bacteroidetes	Prevotella	amnii	pckA	0	0	0	0	0	0	0	0	0	0	0	5.0719	0	0	90.06	14.571	0	0	0	4.2253				0	4.411	0	0	3.5534	0	1.1673	0	0	0	0	0	0	0	0	0	0	0	0	0	0
E1GV54_9BACT	Phosphoglycerate kinase OS	Bacteroidetes	Prevotella	amnii	pgk	0	0	0			0				0		0.72456	0			4.3713	0	0		0				0	0	0	0	0	0
E1GYH8_9BACT	Triosephosphate isomerase OS	Bacteroidetes	Prevotella	amnii	tpiA	0	0	0			0				0		2.1737	0			0	0	0		1.6901				0	0	0	0	0	0
E1GX84_9BACT	Uncharacterized protein OS	Bacteroidetes	Prevotella	amnii	HMPREF9018_1998	0	0	0			0				0		0.72456	0			6.557	0	0		0				0	0	0	0	0	0
E1GXQ8_9BACT	Uncharacterized protein OS	Bacteroidetes	Prevotella	amnii	HMPREF9018_1373	0	0	0			0				0		1.4491	0			1.4571	0	0		0				0	0	0	0	0	0
A0A096AVZ7_9BACT (+1)	10 kDa chaperonin OS	Bacteroidetes	Prevotella	amnii	groS	0	0	0			0				0		0.72456	0			2.1857	0	0		0				0	0	0	0	0	0
A0A096B1K2_9BACT (+1)	2-amino-3-ketobutyrate coenzyme A ligase OS	Bacteroidetes	Prevotella	amnii	kbl	0	0	0			0				0		0	0			2.1857	0	0		0				0	0	0	0	0	0
A0A096CCR4_9BACT (+1)	30S ribosomal protein S1 OS	Bacteroidetes	Prevotella	amnii	HMPREF9302_02285	0	0	0	0	0	0	0	0	0	0	0	0.72456	0	0	22.515	2.1857	0	0	0	0				0	0	0	0	0	0	0	0	0	0	0	0	0	0	0	0	0	0	0	0	0
A0A096AYS6_9BACT (+1)	50S ribosomal protein L7/L12 OS	Bacteroidetes	Prevotella	amnii	rplL	0	0	0	0	0	0	0	0	0	0	20.838	2.8983	0	14.092	101.32	7.2855	0	3.1415	0	0				0	0	0	0	0	0	0	0	0	0	0	0	0	0	0	0	0	0	0	0	0
A0A096D0P5_9BACT (+1)	50S ribosomal protein L9 OS	Bacteroidetes	Prevotella	amnii	rplI				0	0		0	0	0		0			0	33.772				0											0	0	0	0	0	0	0	0	0	0	0	0	0	0	0
A0A096C8N7_9BACT (+1)	60 kDa chaperonin OS	Bacteroidetes	Prevotella	amnii	groEL	0	0	0			0				0		2.8983	0			4.3713	0	0		0				0	0	0	0	0	0
A0A096CZZ8_9BACT (+1)	Alkyl hydroperoxide reductase OS	Bacteroidetes	Prevotella	amnii	HMPREF9302_09510	0	0	0	0	0	0	0	0	0	0	0	1.4491	0	0	22.515	2.1857	0	0	0	0.84507				0	0	0	0	0	0	0	0	0	0	0	0	0	0	0	0	0	0	0	0	0
A0A096D3K3_9BACT (+4)	Chaperone protein DnaK OS	Bacteroidetes	Prevotella	amnii	dnaK				0	0		0	0	0		0			0	45.03				0											0	0	0	0	0	0	0	0	0	0	0	0	0	0	0
A0A096AWZ2_9BACT (+1)	DNA polymerase III subunit beta OS	Bacteroidetes	Prevotella	amnii	HMPREF9302_08180	0	0	0			0				0		2.1737	0			2.1857	0	0		0.84507				0	0	0	0	0	0
A0A096D1U3_9BACT (+1)	DNA-binding protein OS	Bacteroidetes	Prevotella	amnii	HMPREF9302_07210	0	0	0			0				0		1.4491	0			2.1857	0	0		0				0	0	0	0	0	0
A0A096CBB5_9BACT (+1)	DNA-directed RNA polymerase subunit beta OS	Bacteroidetes	Prevotella	amnii	rpoB	0	0	0			0				0		0.72456	0			0	0	0		0				0	0	0	0	0	0
A0A096C8P9_9BACT (+1)	Elongation factor G OS	Bacteroidetes	Prevotella	amnii	fusA	0	0	0			0				0		6.5211	0			7.2855	0	0		0				0	0	0	0	0	0
A0A096AZY3_9BACT (+1)	Elongation factor Ts OS	Bacteroidetes	Prevotella	amnii	tsf	0	0	0			0				0		0.72456	0			2.9142	0	0		0				0	0	0	0	0	0
A0A096D3X0_9BACT (+1)	Elongation factor Tu OS	Bacteroidetes	Prevotella	amnii	tuf	0	0	0			0				0		15.216	0			28.414	0.87611	1.2566		0.84507				0	8.8222	0	0	9.4757	0
A0A096B1E1_9BACT (+1)	Energy transducer TonB OS	Bacteroidetes	Prevotella	amnii	HMPREF9302_02525	0	0	0			0				0		2.1737	0			2.9142	0	0		1.6901				0	0	0	0	0	0
A0A096CCE7_9BACT (+1)	Enolase OS	Bacteroidetes	Prevotella	amnii	eno	0	0	0	0	0	0	0	0	0	0	13.892	7.9702	0	4.6974	101.32	14.571	0	0.6283	0	0				0	0	0	0	3.5534	0	0	0	0	0	0	0	0	0	0	0	0	0	0	0	0
A0A096D5D1_9BACT (+1)	Flagellar motor protein MotA OS	Bacteroidetes	Prevotella	amnii	HMPREF9302_02540	0	0	0			0				0		0	0			11.657	0	0		0				0	0	0	0	0	0
A0A096B0P5_9BACT (+1)	Fructose-bisphosphate aldolase OS	Bacteroidetes	Prevotella	amnii	HMPREF9302_01640	0	0	0			0				0		0	0			0.72855	0	0		0				0	0	0	0	0	0
A0A096AYW1_9BACT (+1)	Glyceraldehyde-3-phosphate dehydrogenase OS	Bacteroidetes	Prevotella	amnii	HMPREF9302_05785	0	0	0			0				0		5.0719	0			13.114	0	2.5132		1.6901				0	0	0	0	4.7379	0
A0A096CEP2_9BACT (+1)	Malate dehydrogenase OS	Bacteroidetes	Prevotella	amnii	HMPREF9302_00305	0	0	0	0	0	0	0	0	0	0	0	5.0719	0	9.3947	56.287	6.557	0	0	0	3.3803				0	0	0	0	0	0	0	0	0	0	0	0	0	0	0	0	0	0	0	0	0
A0A096CB56_9BACT (+1)	Membrane protein OS	Bacteroidetes	Prevotella	amnii	HMPREF9302_04680	0	0	0			0				0		5.7965	0			5.8284	0	0		2.5352				0	0	0	0	0	0
A0A096CEM3_9BACT	Membrane protein OS	Bacteroidetes	Prevotella	amnii	HMPREF9302_00200	0	0	0			0				0		4.3474	0			0.72855	0	0		0				0	0	0	0	0	0
A0A096B346_9BACT (+1)	Membrane protein OS	Bacteroidetes	Prevotella	amnii	HMPREF9302_00195	0	0	0			0				0		1.4491	0			1.4571	0	0		0				0	0	0	0	0	0
A0A096AXR7_9BACT	Membrane protein OS	Bacteroidetes	Prevotella	amnii	HMPREF9302_07035	0	0	0			0				0		0	0			0.72855	0	0		0				0	0	0	0	0	0
A0A096AUW2_9BACT (+1)	Oxidoreductase OS	Bacteroidetes	Prevotella	amnii	HMPREF9302_09385	0	0	0			0				0		0	0			0.72855	0	0		0				0	0	0	0	0	0
A0A096B3A6_9BACT (+1)	Phosphoserine aminotransferase OS	Bacteroidetes	Prevotella	amnii	serC	0	0	0			0				0		3.6228	0			0.72855	0	0		0				0	0	0	0	0	0
A0A096B0S1_9BACT (+1)	Pyruvate phosphate dikinase OS	Bacteroidetes	Prevotella	amnii	HMPREF9302_02855	0	0	0			0				0		1.4491	0			0.72855	0	0		0				0	0	0	0	0	0
A0A096CDP2_9BACT (+1)	Serine hydroxymethyltransferase OS	Bacteroidetes	Prevotella	amnii	glyA	0	0	0			0				0		0.72456	0			0.72855	0	0		0				0	0	0	0	0	0
A0A096CEU0_9BACT	Uncharacterized protein OS	Bacteroidetes	Prevotella	amnii	HMPREF9302_00610	0	0	0	0	0	0	0	0	0	0	0	3.6228	0	0	33.772	1.4571	0	0	0	0				0	0	0	0	0	0	0	0	0	0	0	0	0	0	0	0	0	0	0	0	0
A0A096CCX0_9BACT	Uncharacterized protein OS	Bacteroidetes	Prevotella	amnii	HMPREF9302_02555				0	0		0	0	0		0			0	33.772				0											0	0	0	0	0	0	0	0	0	0	0	0	0	0	0
A0A096CCX0_9BACT (+1)	Uncharacterized protein OS	Bacteroidetes	Prevotella	amnii	HMPREF9302_02555	0	0	0			0				0		2.8983	0			1.4571	0	0		0.84507				0	0	0	0	0	0
A0A096AXS4_9BACT	Uncharacterized protein OS	Bacteroidetes	Prevotella	amnii	HMPREF9302_05695	0	0	0			0				0		0.72456	0			2.9142	0	0		0				0	0	0	0	0	0
A0A096B248_9BACT (+1)	Uncharacterized protein OS	Bacteroidetes	Prevotella	amnii	HMPREF9302_00640	0	0	0			0				0		0.72456	0			0	0	0		0				0	0	0	0	0	0
A0A096AH88_9BACT (+3)	Acyl carrier protein OS	Bacteroidetes	Prevotella	bivia	acpP	0	0	0	0	0	0	0	0	0	0	13.892	2.1737	0	0	45.03	3.6428	0	0.6283	0	0				0	0	0	0	0	0	0	0	0	0	0	0	0	0	0	0	0	0	0	0	0
A0A096BSZ1_9BACT (+1)	Elongation factor Tu OS	Bacteroidetes	Prevotella	bivia	tuf				0	0		0	0	0		48.623			18.789	67.545				0											0	0	0	0	0	0	0	0	0.61265	0	0.97404	0	0	0	0
A0A096ADZ3_9BACT (+1)	Glutamate dehydrogenase OS	Bacteroidetes	Prevotella	bivia	HMPREF0647_02915	0	0	0			0				0		2.1737	0			0.72855	0	0		1.6901				0	0	0	0	0	0
A0A096A8Z9_9BACT	Glyceraldehyde-3-phosphate dehydrogenase OS	Bacteroidetes	Prevotella	bivia	HMPREF0647_10490				0	0		0	0	0		6.9461			0	0				0											0	0	0	0	0	0	0	0	0	0	1.2987	0	0	0	0
A0A096BT05_9BACT (+1)	Phosphoenolpyruvate carboxykinase [ATP] OS	Bacteroidetes	Prevotella	bivia	pckA				0	0		0	0	0		20.838			0	0				0											0	0	0	0	0	0	0	0	0	0	0	0	0	0	0
D1W7H2_9BACT (+1)	30S ribosomal protein S5 OS	Bacteroidetes	Prevotella	buccalis	rpsE	0	0	0			0				0		0	0			2.1857	0	0		0				0	0	0	0	0	0
D1W6A1_9BACT	Galactokinase OS	Bacteroidetes	Prevotella	buccalis	galK	0	0	0			0				0		0	0			2.1857	0	0		0				0	0	0	0	0	0
D1W3D6_9BACT	Phosphoenolpyruvate carboxykinase [ATP] OS	Bacteroidetes	Prevotella	buccalis	pckA	0	0	0			0				0		3.6228	0			4.3713	0	1.2566		0				0	0	0	0	2.3689	2.621
A0A095ZRV2_9BACT (+2)	30S ribosomal protein S1 OS	Bacteroidetes	Prevotella	buccalis	HMPREF2137_00390	0	0	0			0				0		0	0			3.6428	0	0		0				0	4.411	0	0	0	0
A0A096BRQ7_9BACT (+6)	30S ribosomal protein S9 OS	Bacteroidetes	Prevotella	buccalis	rpsI	0	0	0			0				0		0	0			2.1857	0	0		0				0	0	0	0	0	0
A0A096B1K8_9BACT (+1)	60 kDa chaperonin OS	Bacteroidetes	Prevotella	buccalis	groEL	0	0	0			0				0		0	0			3.6428	0	0		0				0	0	0	0	0	0
A0A096BL31_9BACT (+4)	Chaperone protein DnaK OS	Bacteroidetes	Prevotella	buccalis	dnaK	0	0	0			0				0		1.4491	0			2.1857	0	0		0				0	13.2332	0	0	0	0
A0A096AR08_9BACT (+3)	DNA polymerase III subunit beta OS	Bacteroidetes	Prevotella	buccalis	HMPREF2137_11575				0	0		0	0	0		0			0	22.515				0											0	0	0	0	0	0	0	0	0	0	0	0	0	0	0
A0A095ZM67_9BACT (+2)	DNA-directed RNA polymerase subunit beta' OS	Bacteroidetes	Prevotella	buccalis	rpoC	0	0	0			0				0		0	0			2.9142	0	0		0				0	0	0	0	0	0
A0A096AQW2_9BACT (+1)	Elongation factor G OS	Bacteroidetes	Prevotella	buccalis	fusA	0	0	0			0				0		0	0			8.0141	0	0		0				0	0	0	0	0	0
A0A095ZJB5_9BACT (+3)	Enolase OS	Bacteroidetes	Prevotella	buccalis	eno	0	0	0			0				0		5.7965	0			12.385	0	0		0				0	0	0	0	3.5534	0
A0A096BL12_9BACT (+3)	Glutamate dehydrogenase OS	Bacteroidetes	Prevotella	buccalis	HMPREF2137_10330				0	0		0	0	0		0			4.6974	0				0											0	0	0	0	0	0	0.4084	0	0	0.32204	0	0	0	0	0
A0A095ZLH6_9BACT (+1)	Glyceraldehyde-3-phosphate dehydrogenase OS	Bacteroidetes	Prevotella	buccalis	HMPREF2137_05145	0	0	0			0				0		2.8983	0			10.2	0	1.2566		0.84507				0	13.2332	0	0	3.5534	0
A0A095ZL92_9BACT (+1)	Malate dehydrogenase OS	Bacteroidetes	Prevotella	buccalis	HMPREF2137_04695	0	0	0			0				0		0.72456	0			2.9142	0	0.6283		0				0	0	0	0	0	0
A0A096BW63_9BACT (+1)	Phosphoglucomutase OS	Bacteroidetes	Prevotella	buccalis	HMPREF2137_00645	0	0	0			0				0		0	0			1.4571	0	0		0				0	0	0	0	0	0
A0A096AZS2_9BACT (+2)	Phosphoglycerate kinase OS	Bacteroidetes	Prevotella	buccalis	pgk	0	0	0			0				0		0	0			3.6428	0	0		0				0	26.466	0	0	0	0
A0A095ZNR1_9BACT (+5)	TonB-dependent receptor OS	Bacteroidetes	Prevotella	buccalis	HMPREF2137_02230	0	0	0			0				0		0	0			1.4571	0	0		0				0	0	0	0	0	0
A0A095ZJF7_9BACT (+2)	Triosephosphate isomerase OS	Bacteroidetes	Prevotella	buccalis	tpiA	0	0	0			0				0		2.1737	0			2.1857	0	0		0				0	0	0	0	0	0
A0A096C4Z5_9BACT (+10)	Uncharacterized protein OS	Bacteroidetes	Prevotella	disiens	HMPREF0654_02830	0	0	0			0				0		2.1737	0			1.4571	0	0		0				0	0	0	0	0	0
A0A069QS66_PRELO (+8)	50S ribosomal protein L19 OS	Bacteroidetes	Prevotella	loescheii		0	0	0			0				0		0	0			3.6428	0	0		0				0	0	0	0	0	0
U7UMT5_9BACT	Ferritin OS	Bacteroidetes	Prevotella	sp.	HMPREF1254_0933	0	0	0			0				0		0	0			5.0999	0	0		0				0	0	0	0	1.1845	0
U7ULK6_9BACT	Peroxiredoxin OS	Bacteroidetes	Prevotella	sp.	ahpC	0	0	0			0				0		0	0			0.72855	0	0		0				0	22.056	0	0	0	0
A0A095Y5B7_9BACT	60 kDa chaperonin OS	Bacteroidetes	Prevotella	sp.	groEL	0	0	0			0				0		0	0			2.1857	0	0		0				0	0	0	0	0	0
A0A095Y7C2_9BACT	Chaperone protein ClpB OS	Bacteroidetes	Prevotella	sp.	clpB	0	0	0			0				0		0	0			0	0	0		0				0	0	0	0	0	0
A0A095ZJW4_9BACT	Chaperone protein DnaK OS	Bacteroidetes	Prevotella	sp.	dnaK	0	0	0			0				0		0	0			0	0	0		0				0	0	0	0	0	0
A0A095Y5M2_9BACT	DNA-binding protein OS	Bacteroidetes	Prevotella	sp.	HMPREF1640_06240	0	0	0	0	0	0	0	0	0	0	0	0	0	0	0	0	0	0	0	0				0	0	0	0	0	0	0	0	0	0	0	0	0	0	0	0	0	0	0	0	0
A0A095ZD22_9BACT	Elongation factor Tu OS	Bacteroidetes	Prevotella	sp.	tuf	0	0	0			0				0		0	0			0	0	0		0				0	0	0	0	0	0
A0A095Y7S7_9BACT	Enolase OS	Bacteroidetes	Prevotella	sp.	eno	0	0	0			0				0		0	0			0	0	0		0				0	0	0	0	0	0
A0A095YAL9_9BACT	Glutamate dehydrogenase OS	Bacteroidetes	Prevotella	sp.	HMPREF1640_00625	0	0	0			0				0		0.72456	0			0	0	1.2566		0				0	0	0	0	0	0
A0A095Y936_9BACT (+2)	Glyceraldehyde-3-phosphate dehydrogenase OS	Bacteroidetes	Prevotella	sp.	HMPREF1640_01405	0	0	0			0				0		0	0			1.4571	0	0		0				0	0	0	0	0	0
A0A095Y2D5_9BACT	Malate dehydrogenase OS	Bacteroidetes	Prevotella	sp.	HMPREF1640_09490	0	0	0			0				0		0	0			0	0	0		0				0	0	0	0	0	0
A0A095Y8F2_9BACT	Membrane protein OS	Bacteroidetes	Prevotella	sp.	HMPREF1640_02425	0	0	0			0				0		0.72456	0			3.6428	0	0		0				0	13.2332	0	0	0	0
A0A095Y4B6_9BACT	Phosphoserine aminotransferase OS	Bacteroidetes	Prevotella	sp.	serC	0	0	0			0				0		0	0			0	0	0		0				0	0	0	0	0	0
A0A095Y8X6_9BACT	Uncharacterized protein OS	Bacteroidetes	Prevotella	sp.	HMPREF1640_02415	0	0	0			0				0		0.72456	0			3.6428	0	0		0				1.946	8.8222	0	0	1.1845	0.87365
A0A098YQ12_9BACT (+1)	Elongation factor Tu OS	Bacteroidetes	Prevotella	timonensis	tuf	0	0	0			0				0		7.2456	0			28.414	0	0		0				0	30.878	0	0	14.214	0.87365
A0A098YRA3_9BACT (+1)	Fructose-bisphosphate aldolase OS	Bacteroidetes	Prevotella	timonensis	HMPREF9304_05485	0	0	0			0				0		0	0			3.6428	0	0		0				0	4.411	0	0	2.3689	0
A0A098YTN4_9BACT	Membrane protein OS	Bacteroidetes	Prevotella	timonensis	HMPREF9304_00980	0	0	0			0				0		0	0			4.3713	0	0		0				0	13.2332	0	0	0	0.87365
A0A098YTW4_9BACT (+1)	Uncharacterized protein OS	Bacteroidetes	Prevotella	timonensis	HMPREF9304_02615	0	0	0			0				0		0	0			1.4571	0	0		0				0	8.8222	0	0	0	0
A0A098YQ46_9BACT (+1)	Uncharacterized protein OS	Bacteroidetes	Prevotella	timonensis	HMPREF9304_07795	0	0	0			0				0		0	0			0	0	0		0				0	13.2332	0	0	0	0
A0A098YTB3_9BACT (+1)	Uncharacterized protein OS	Bacteroidetes	Prevotella	timonensis	HMPREF9304_07815	0	0	0			0				0		0	0			1.4571	0	0		0				0	0	0	0	0	0
C9MPB9_9BACT	Phosphoenolpyruvate carboxykinase [ATP] OS	Bacteroidetes	Prevotella	veroralis	pckA	0	0	0			0				0		0	0			5.0999	0	0		0				0	0	0	0	3.5534	0
A0A0E9ENV8_CHLTH	Antirepressor regulating drug resistance%2C predicted signal transduction N-terminal membrane component OS	Chlamydiae	Chlamydia	trachomatis	ERS095036_06074	0	0	0			0				0		0	0			5.8284	0	0		0				0	0	0	0	0	0
A0A0E9EIL8_CHLTH	Uncharacterised protein OS	Chlamydiae	Chlamydia	trachomatis	ERS133246_05323				0	0		0	0	0		0			0	0				0											0	0	0	0	0	0	0	0	0	0	0	0	0	0	6.4779
B7DR92_9BACL (+1)	ApbE family lipoprotein OS	Firmicutes	Alicyclobacillus	acidocaldarius	AaLAA1DRAFT_1517				0	0		0	0	0		13.892			0	0				0											0	0	0	0	0	0	0	0	0	0	0	0	0	0	0
B0P7G3_9FIRM	Threonine--tRNA ligase OS	Firmicutes	Anaerotruncus	colihominis	thrS				0	0		0	0	45.82		0			0	11.257				0											0	0	0	0	0	0	0	0	0	0	0	0	0	0	0
B1BKA3_CLOPF (+8)	ATP synthase subunit alpha OS	Firmicutes	Clostridium	perfringens	atpA	0	0	0			0				0		0	0			1.4571	0	0		0				0	0	0	0	3.5534	0
R6C667_9CLOT	Putative toxin-antitoxin system antitoxin component Xre family OS	Firmicutes	Clostridium	sp.	BN687_00582				0	0		0	0	0		0			0	0				0											0	0	0	0	0	0	0	0	0	0	0	0	0	0	0
G2G225_9FIRM	Transposase family protein OS	Firmicutes	Desulfosporosinus	sp.	DOT_6066				0	0		0	0	0		0			0	22.515				0											0	0	0	0	0	0	0	0	0	0	0	0	0	0	0
F2BX28_9FIRM	Decarboxylase OS	Firmicutes	Dialister	micraerophilus	HMPREF9083_0746	0	0	0			0				0		0	0			0	0	1.8849		0				0	0	0	0	0	0
E4L8K3_9FIRM (+1)	Orn/Lys/Arg decarboxylase, major domain protein (Fragment) OS	Firmicutes	Dialister	microaerophilus	HMPREF9220_0884	0	0	0			0				0		1.4491	0			0	0	0		0				0	0	0	0	0	0
D4JII8_9FIRM	Flagellin and related hook-associated proteins OS	Firmicutes	Eubacterium	rectale	ERE_14590	0	0	0			0				0		0	0			2.1857	0	0.6283		0				0	0	0	0	5.9223	0
D5H370_LACCS (+1)	Pyruvate kinase OS	Firmicutes	Lactobacillus	crispatus	pyk				15.053	0		8.9138	0	0		0			0	0				0											0	0	0	0	0	0	0	0	0	0	0	0	0	2.4882	0
C7XKY5_9LACO (+4)	Ribose-phosphate pyrophosphokinase OS	Firmicutes	Lactobacillus	crispatus	prs				0	0		0	0	0		0			0	0				0											0	0	0	0	0	0	0	0	0	0	0	0	0	0	0
E3R6B5_9LACO (+1)	Beta-phosphoglucomutase OS	Firmicutes	Lactobacillus	crispatus	pgmB				0	0		0	0	0		0			0	0				0											0	0	0	0	0	0	0	0	0	0	0	0	0	0	0
E3R2K7_9LACO (+1)	Enolase OS	Firmicutes	Lactobacillus	crispatus	eno				0	0		0	0	0		0			0	0				0											0	0.42405	0	0	0	1.7296	0	0	0	0	0	0	0	5.8057	0.38105
E3R2L3_9LACO (+1)	Ferritin-like protein OS	Firmicutes	Lactobacillus	crispatus	LBKG_00520				0	0		0	0	0		0			0	0				0											0	0	0	0	0	0	0	0	0	0	0	0	0	0	0
E3R6B6_9LACO (+1)	Glycosyl hydrolase family 65 central catalytic domain protein OS	Firmicutes	Lactobacillus	crispatus	LBKG_01899				0	0		0	0	0		0			0	0				0											0	0	0	0	0	0	0	0	0	0	0	0	0	0	0
E3R5E0_9LACO (+1)	Putative fructose-1,6-bisphosphate aldolase, class II OS	Firmicutes	Lactobacillus	crispatus	LBKG_01538				37.633	0		26.741	0.87721	45.82		0			0	0				29.019											0	0	0	0.31524	0.39057	1.7296	0	0	0	0	0	0	0	0	0
V5ELX7_9LACO (+1)	Chaperone protein DnaK OS	Firmicutes	Lactobacillus	crispatus	dnaK				0	0		0	0	0		0			0	0				0											0	0	0	0	0	0	0	0	0	0	0	0	0	0	0
V5ELW1_9LACO (+6)	Triosephosphate isomerase OS	Firmicutes	Lactobacillus	crispatus	tpiA				60.213	0		44.569	0.5848	0		0			0	0				0											0	0	0	0	0	0	0	0	0	0	0	0	0	0	0
K1NK16_9LACO	Uncharacterized protein OS	Firmicutes	Lactobacillus	crispatus	HMPREF9249_00107				0	0		0	0	0		0			0	0				0											0	0	0	0	0	0	0	0	0	0	0	0	0	10.782	0
K1N0L0_9LACO	Uncharacterized protein OS	Firmicutes	Lactobacillus	crispatus	HMPREF9249_02599				0	0		0	0	0		0			0	0				0											0	0	0	0	0	0	0	0	0	0	0	0	0	0	0
Q9Z4J9_9LACO	S-layer protein OS	Firmicutes	Lactobacillus	crispatus	S-layer				0	0		0	0	0		0			0	0				0											0	0	0	0	0	0	0	0	0	0	0	0	0	0	0
C2KDL9_9LACO (+6)	2,3-bisphosphoglycerate-dependent phosphoglycerate mutase OS	Firmicutes	Lactobacillus	crispatus	gpmA				0	0		0	0	0		0			0	0				0											0	0	0	0	0	0	0	0	0	0	0	0	0	0	0
C2KFW2_9LACO (+5)	30S ribosomal protein S2 OS	Firmicutes	Lactobacillus	crispatus	rpsB				0	0		0	0	0		0			0	0				0											0	0	0	0	0	0	0	0	0	0	0	0	0	0	0
C2KH71_9LACO (+6)	50S ribosomal protein L1 OS	Firmicutes	Lactobacillus	crispatus	rplA				0	0		0	0	0		0			0	0				0											0	0	0	0	0	0	0	0	0	0	0	0	0	0	0
C2KCU0_9LACO (+6)	60 kDa chaperonin OS	Firmicutes	Lactobacillus	crispatus	groL				45.16	0		17.828	0	0		0			0	0				0											0	0	0	0.94571	0	0	0	0	0	0	0	0	0	0	0
C2KF05_9LACO (+5)	ABC transporter, solute-binding protein OS	Firmicutes	Lactobacillus	crispatus	HMPREF0506_1447				0	0		0	0	0		0			0	0				0											0	0	0	0	0	0	0	0	0	0	0	0	0	0	0
C2KDN7_9LACO (+7)	Aminopeptidase E OS	Firmicutes	Lactobacillus	crispatus	pepE				0	0		0	0	0		0			0	0				0											0	0	0	0	0	0	0	0	0	0	0	0	0	0	0
C2KBY0_9LACO (+5)	ATP synthase subunit beta OS	Firmicutes	Lactobacillus	crispatus	atpD				0	120.54		0	0	0		6.9461			4.6974	22.515				0											0	0	0	0	0.78114	0	0	0	0	0	0	0	0	0	0
C2KGJ9_9LACO (+10)	ATP-dependent 6-phosphofructokinase OS	Firmicutes	Lactobacillus	crispatus	pfkA				0	0		0	0	0		0			0	0				0											0	0	0	0	0	0	0	0	0	0	0	0	0	0.82938	0
C2KDK3_9LACO (+1)	Bacterial surface layer protein (Fragment) OS	Firmicutes	Lactobacillus	crispatus	HMPREF0506_0928	0	0	0	0	0	0	0	0	0	0	0	0	0	0	0	0	0	0	0	0				0	0	4.6694	0	0	0	0	0.42405	0	0	0	0	0	0	0	0	0	0	0	0	0
C2KC11_9LACO (+6)	Cell shape determining protein, MreB/Mrl family OS	Firmicutes	Lactobacillus	crispatus	mreB				0	0		0	0	0		0			0	0				0											0	0	0	0	0	0	0	0	0	0	0	0	0	0	0
C2KDR4_9LACO (+3)	CTP synthase OS	Firmicutes	Lactobacillus	crispatus	pyrG				0	0		0	0	0		0			0	0				0											0	0	0	0	0	0	0	0	0	0	0	0	0	0	0
C2KDV9_9LACO (+5)	D-lactate dehydrogenase OS	Firmicutes	Lactobacillus	crispatus	ldhA				0	0		0	0	0		0			0	0				0											0	0	0	0	0	0	0	0	0	0	0	0	0	0.82938	0
C2KGY3_9LACO (+5)	DNA-directed RNA polymerase subunit beta' OS	Firmicutes	Lactobacillus	crispatus	rpoC				0	0		0	0	0		0			0	0				0											0	0	0	0	0	0	0	0	0	0	0	0	0	0	0
C2KGY7_9LACO (+9)	Elongation factor G OS	Firmicutes	Lactobacillus	crispatus	fusA				0	0		0	0	0		0			0	0				0											0	0	0	0	0	0	0	0	0	0	0	0	0	0	0
C2KC60_9LACO (+3)	Elongation factor Tu OS	Firmicutes	Lactobacillus	crispatus	tuf				7.5266	0		35.655	0.87721	0		13.892			0	0				0											0	0	0	0	0.78114	0.86481	0	0	0	0	0	0	0.5791	3.3175	0
C2KBW5_9LACO (+4)	Glucose-6-phosphate isomerase OS	Firmicutes	Lactobacillus	crispatus	pgi				0	0		0	0	0		0			0	0				0											0	0	0	0	0	0	0	0	0	0	0	0	0	0	0
C2KD26_9LACO (+6)	Glutamine synthetase OS	Firmicutes	Lactobacillus	crispatus	glnA				7.5266	0		0	0	0		0			0	0				0											0	0	0	0	0	0	0	0	0	0	0	0	0	0	0
C2KB43_9LACO (+4)	Glutamine--fructose-6-phosphate aminotransferase [isomerizing] OS	Firmicutes	Lactobacillus	crispatus	glmS				0	0		0	0	0		0			0	0				0											0	0	0	0	0	0	0	0	0	0	0	0	0	0	0
C2KBR6_9LACO (+6)	Glyceraldehyde-3-phosphate dehydrogenase OS	Firmicutes	Lactobacillus	crispatus	gap				7.5266	0		0	0	0		0			0	0				0											0	0	0	0	0	0	0	0	0	0	0	0	0	9.1232	0
C2KAZ8_9LACO (+3)	Leucine--tRNA ligase OS	Firmicutes	Lactobacillus	crispatus	leuS				0	0		0	0	0		0			0	0				0											0	0	0	0	0	0	0	0	0	0	0	0	0	0	0
C2KEQ6_9LACO (+2)	Lysine--tRNA ligase OS	Firmicutes	Lactobacillus	crispatus	lysS				0	0		0	0	0		0			0	22.515				0											0	0	0	0	0	0	0	0	0	0	0	0	0	0	0
C2KFY9_9LACO (+3)	Peptidase, C69 family OS	Firmicutes	Lactobacillus	crispatus	HMPREF0506_1764				0	0		0	0	0		0			0	0				0											0	0	0	0	0	0	0	0	0	0	0	0	0	0	0
C2KBR7_9LACO (+6)	Phosphoglycerate kinase OS	Firmicutes	Lactobacillus	crispatus	pgk				0	0		35.655	0	0		0			0	0				0											0	0	0	0	0	0	0	0	0	0	0	0	0	3.3175	0
C2KF89_9LACO (+5)	Phosphotransferase system, EIIC OS	Firmicutes	Lactobacillus	crispatus	treB				0	0		0	0	0		0			0	0				0											0	0	0	0	0	0	0	0	0	0	0	0	0	0	0
C2KB60_9LACO (+5)	Putative bacterial surface layer protein OS	Firmicutes	Lactobacillus	crispatus	slpX				0	0		0	0	0		0			0	0				0											0	0	0	0	0	0	0	0	0	0	0	0	0	0	0
C2KD47_9LACO (+5)	Putative bacterial surface layer protein OS	Firmicutes	Lactobacillus	crispatus	HMPREF0506_0772				0	0		0	0	0		0			0	0				0											0	0	0	0	0	0	0	0	0	0	0	0	0	0	0
C2KB06_9LACO (+6)	Putative fructose-1,6-bisphosphate aldolase, class II OS	Firmicutes	Lactobacillus	crispatus	fba				0	0		26.741	0	0		0			0	0				0											0	0	0	0	0.78114	0	0	0	0	0	0	0	8.6865	2.4882	0
C2KGU8_9LACO (+6)	Putative glycolate oxidase, subunit GlcD OS	Firmicutes	Lactobacillus	crispatus	HMPREF0506_2073				0	0		0	0	0		0			0	0				0											0	0	0	0	0	0	0	0	0	0	0	0	0	0	0
C2KGL0_9LACO (+6)	Putative ribosomal protein S1 OS	Firmicutes	Lactobacillus	crispatus	rpsA				0	0		0	0	0		0			0	0				0											0	0	0	0	0	0	0	0	0	0	0	0	0	0	0
C2KB63_9LACO (+5)	Pyridine nucleotide-disulfide oxidoreductase OS	Firmicutes	Lactobacillus	crispatus	HMPREF0506_0088				0	0		0	0	0		0			0	0				0											0	0	0	0	0	0	0	0	0	0	0	0	0	0	0
C2KF94_9LACO (+6)	Pyridoxamine 5'-phosphate oxidase family protein OS	Firmicutes	Lactobacillus	crispatus	HMPREF0506_1519				0	0		0	0	0		0			0	0				0											0	0	0	0	0	0	0	0	0	0	0	0	0	0	0
C2KEM4_9LACO (+5)	Pyruvate oxidase OS	Firmicutes	Lactobacillus	crispatus	spxB				0	0		0	0	0		0			0	0				0											0	0	0	0	0	0	0	0	0	0	0	0	0	0	0
C2KCS5_9LACO (+6)	Thioredoxin OS	Firmicutes	Lactobacillus	crispatus	trxA				0	0		0	0	0		0			0	0				0											0	0	0	0	0	0	0	0	0	0	0	0	0	0	0
C2KBA5_9LACO (+2)	Threonine--tRNA ligase OS	Firmicutes	Lactobacillus	crispatus	thrS				0	0		0	0	0		0			0	0				0											0	0	0	0	0	0	0	0	0	0	0	0	0	0	0
C2KC61_9LACO (+3)	Trigger factor OS	Firmicutes	Lactobacillus	crispatus	tig				0	0		0	0	0		0			0	0				0											0	0	0	0	0	0	0	0	0	0	0	0	0	0	0
C2KCV2_9LACO (+5)	tRNA N6-adenosine threonylcarbamoyltransferase OS	Firmicutes	Lactobacillus	crispatus	tsaD				0	0		0	0	0		0			0	0				0											0	0	0	0	0	0	0	0	0	0	0	0	0	0	0
C2KB14_9LACO (+4)	Uncharacterized protein OS	Firmicutes	Lactobacillus	crispatus	HMPREF0506_0053				0	0		0	0	0		0			0	0				0											0	0	0	0	0	0	0	0	0	0	0	0	0	0	0
D0DI48_9LACO (+3)	Phosphoenolpyruvate carboxykinase (ATP) OS	Firmicutes	Lactobacillus	crispatus	HMPREF0508_01297				0	0		0	0	0		0			0	0				0											0	0	0	0	0	0	0	0	0	0	0	0	0	0	0
D0DIV9_9LACO (+2)	Uncharacterized protein OS	Firmicutes	Lactobacillus	crispatus	HMPREF0508_01558				0	0		0	0	0		0			0	0				0											0	0	0	0	0	0	0	0	0	0	0	0	0	0	0
A0A061BUE3_LACDE (+34)	30S ribosomal protein S10 OS	Firmicutes	Lactobacillus	delbrueckii	rpsJ				22.58	0		17.828	0	0		0			0	0				0											0	0	0	0	0	0	0	0	0	0	0	0	0	0	0
A0A0A8AX30_LACGS (+9)	6-phospho-alpha-glucosidase OS	Firmicutes	Lactobacillus	gasseri	P906_01425	0.77048	9.2933	3.9946			0				0		0	0			0	0	0		0				0	0	0	0	0	0
A0A087QAW5_LACGS (+8)	30S ribosomal protein S12 OS	Firmicutes	Lactobacillus	gasseri	rpsL				7.5266	0		0	0	0		0			0	0				0											0	0	0	0	0	0	0	0	0	0	0	0	0	0	0
A0A087QDW4_LACGS (+9)	30S ribosomal protein S4 OS	Firmicutes	Lactobacillus	gasseri	rpsD				0	0		0	0	0		0			0	0				0											0	0	0	0	0	0	0	0	0	0	0	0	0	0	0
A0A087QAU4_LACGS (+9)	30S ribosomal protein S5 OS	Firmicutes	Lactobacillus	gasseri	rpsE				0	0		0	0	0		0			0	0				0											0	0	0	0	0	0	0	0	0	0	0	0	0	0	0
A0A087QAU7_LACGS (+3)	30S ribosomal protein S8 OS	Firmicutes	Lactobacillus	gasseri	rpsH				30.106	0		17.828	0	0		0			0	0				0											0	0	0	0	0	0	0	0	0	0	0	0	0	0	0
A0A087QAU7_LACGS (+20)	30S ribosomal protein S8 OS	Firmicutes	Lactobacillus	gasseri	rpsH	0	3.0978	1.3315			3.4807				2.2526		0	0			0	0	0		0				0	0	0	0	0	0
A0A087QAN5_LACGS (+9)	50S ribosomal protein L1 OS	Firmicutes	Lactobacillus	gasseri	rplA				0	0		0	0	0		0			0	0				0											0	0	0	0	0	0	0	0	0	0	0	0	0	0	0
A0A087QAV8_LACGS (+8)	50S ribosomal protein L2 OS	Firmicutes	Lactobacillus	gasseri	rplB				0	0		0	0	0		0			0	0				0											0	0	0	0	0	0	0	0	0	0	0	0	0	0	0
A0A087QAI3_LACGS (+2)	60 kDa chaperonin OS	Firmicutes	Lactobacillus	gasseri	groL				0	0		0	0	0		0			0	0				0											0	0	0	0	0	0	0	0	0	0	0	0	0	0	0
A0A087QC07_LACGS (+2)	ATP-dependent Clp protease, ATP-binding subunit ClpE OS	Firmicutes	Lactobacillus	gasseri	HMPREF5175_01638				0	0		0	0	0		0			0	11.257				0											0	0	0	0	0	0.86481	0	0	0	0	0	0	0	0	0
A0A087QCR7_LACGS (+7)	Chaperone protein DnaK OS	Firmicutes	Lactobacillus	gasseri	dnaK				0	0		0	0	0		0			0	0				0											0	0	0	0	0	0	0	0	0	0	0	0	0	0	0
A0A087QAW8_LACGS (+2)	DNA-directed RNA polymerase subunit beta OS	Firmicutes	Lactobacillus	gasseri	rpoB				0	0		0	0	0		0			0	0				0											0	0	0	0	0	0	0	0	0	0	0	0	0	0	0
A0A087QCP7_LACGS (+2)	Elongation factor Ts OS	Firmicutes	Lactobacillus	gasseri	tsf				0	0		0	0	0		0			0	0				0											0	0	0	0	0	0	0	0	0	0	0	0	0	0	0
A0A087QEH2_LACGS (+9)	Glutamine synthetase OS	Firmicutes	Lactobacillus	gasseri	HMPREF5175_00867				0	0		0	0	0		0			0	0				0											0	0	0	0	0	0	0	0	0	0	0	0	0	0	0
A0A087QEA2_LACGS (+7)	Glyceraldehyde-3-phosphate dehydrogenase, type I OS	Firmicutes	Lactobacillus	gasseri	HMPREF5175_00796				0	0		0	0	0		0			0	0				0											0	0	0	0	0	5.1889	0	0	0	0	0	0	0	0	0
A0A087QEF3_LACGS (+2)	Phosphoenolpyruvate-protein phosphotransferase OS	Firmicutes	Lactobacillus	gasseri	HMPREF5175_00848				0	0		0	0	0		0			0	0				0											0	0	0	0	0	0	0	0	0	0	0	0	0	0	0
A0A087Q9X0_LACGS (+2)	PTS system, mannose-specific, IIAB component OS	Firmicutes	Lactobacillus	gasseri	HMPREF5175_01640				0	0		0	0	0		0			0	0				0											0	0	0	0	0	0	0	0	0	0	0	0	0	0	0
A0A087QB99_LACGS (+1)	Putative mannosyl-glycoprotein endo-beta-N-acetylglucosaminidase OS	Firmicutes	Lactobacillus	gasseri	HMPREF5175_01379				0	0		0	0	0		0			0	0				0											0	0	0	0	0	0	0	0	0	0	0	0	0	0	0
A0A087QCX6_LACGS (+2)	Pyruvate kinase OS	Firmicutes	Lactobacillus	gasseri	HMPREF5175_00318				97.846	0		53.483	1.1696	0		0			0	0				0											0	0	0	0	1.1717	0	0	0	0	0	0	0	0	0	0.38105
A0A087Q9V3_LACGS (+5)	Ribonucleoside-diphosphate reductase OS	Firmicutes	Lactobacillus	gasseri	HMPREF5175_01919				0	0		0	0	0		0			0	0				0											0	0	0	0	0	0	0	0	0	0	0	0	0	0	0
A0A087Q9V5_LACGS (+2)	Ribonucleoside-diphosphate reductase, beta subunit OS	Firmicutes	Lactobacillus	gasseri	HMPREF5175_01921				0	0		0	0	0		0			0	0				0											0	0	0	0	0	0	0	0	0	0	0	0	0	0	0
A0A087QB42_LACGS (+2)	Sugar ABC transporter, ATP-binding protein OS	Firmicutes	Lactobacillus	gasseri	HMPREF5175_01322				7.5266	0		0	0	0		0			0	0				0											0	0	0	0	0	0	0	0	0	0	0	0	0	0	0
A0A087QEI2_LACGS (+8)	Transcription elongation factor GreA OS	Firmicutes	Lactobacillus	gasseri	greA				7.5266	0		0	0	0		0			0	0				0											0	0	0	0	0	0	0	0	0	0	0	0	0	0	0
A0A0D5MKD0_LACHE (+15)	Aldehyde-alcohol dehydrogenase OS	Firmicutes	Lactobacillus	helveticus	HUO_09665				0	0		0	0	0		0			0	0				0											0	0	0	0	0	0	0	0	0	0	0	0	0	0	0
A0A0D5MKM4_LACHE (+15)	Sigma-54 modulation protein OS	Firmicutes	Lactobacillus	helveticus	HUO_08665				0	0		0	0	0		0			0	0				0											0	0	0	0	0	0	0	0	0	0	0	0	0	0	0
C8PCM6_9LACO (+4)	Adenylosuccinate synthetase OS	Firmicutes	Lactobacillus	iners	purA	0	0	3.9946			0				0		0	0			0	0	0		0				0	0	0	0	0	0
C8PC99_9LACO (+3)	Beta-phosphoglucomutase OS	Firmicutes	Lactobacillus	iners	pgmB	0	0	3.9946			0				3.0035		0	0			0	0	0		0				0	0	0	0	0	0
C8PDG2_9LACO (+1)	Ferritin-like protein OS	Firmicutes	Lactobacillus	iners	dps	0	3.0978	29.294			3.4807				3.7543		0	0			0	0	0		0				0	0	0	0	0	0
C8PC75_9LACO	Gram-positive signal peptide protein, YSIRK family OS	Firmicutes	Lactobacillus	iners	HMPREF0520_0695	0	0	1.3315			2.3205				0		0	0			0	0	0		0				0	0	0	0	0	0
C8PC68_9LACO (+1)	Gram-positive signal peptide protein, YSIRK family OS	Firmicutes	Lactobacillus	iners	HMPREF0520_0688				0	0		0	0	0		0			0	0				0											0	0	0.33665	0	0	1.7296	0	0	0	0	0	0	0	0	0
C8PBR2_9LACO	Gram-positive signal peptide protein, YSIRK family OS	Firmicutes	Lactobacillus	iners	HMPREF0520_0532	17.721	3.0978	0	270.96	0	0	0	0	0	0	0	0	0	0	0	0	0	0	0	0				0	0	0	0	0	0	0	0	0	0	0	5.1889	0	0	0	0	0	0	0	0	0
C8PBN4_9LACO (+3)	L-lactate dehydrogenase OS	Firmicutes	Lactobacillus	iners	ldhA	2.3114	4.6467	49.267	112.9	0	17.403	178.28	1.1696	0	10.512	0	0	0	0	0	5.0999	0	0	0	0				0	0	0	0	0	0	0	0	0	0.63047	0.78114	0	0	0	0	0	0	0	0	0	0.7621
C8PD14_9LACO (+3)	Phosphoglucosamine mutase OS	Firmicutes	Lactobacillus	iners	glmM	0	0	3.9946			0				0		0	0			0	0	0		0				0	0	0	0	0	0
E1NUT2_9LACO	GA module OS	Firmicutes	Lactobacillus	iners	HMPREF9211_0601	0	0	0	0	0	23.205	133.71	0	0	16.519	0	0	0	0	0	7.2855	0	0	0	0				0	0	0	0	0	0	0	0	0	0	2.3434	0	0	0	0	0	0	8.8036	0	0	0
E1NUT4_9LACO	Gram-positive signal peptide protein, YSIRK family OS	Firmicutes	Lactobacillus	iners	HMPREF9211_0603	0	0	0	22.58	0	45.249	311.98	9.3569	91.64	24.028	62.515	0	0	0	0	18.214	0	0	0	0				0	0	0	0	0	0	0	0	1.3466	2.8371	0.78114	1.7296	0	0	0	0	0	0	0	0	2.2863
E1NSF1_9LACO (+2)	NADH oxidase OS	Firmicutes	Lactobacillus	iners	noxE	0	0	2.6631	0	0	1.1602	8.9138	0	0	0.75086	0	0	0	0	0	0	0	0	0	0				0	0	0	0	0	0	0	0	0	0	0	0	0	0	0	0	0	0	0	0	0
E1NQD4_9LACO	PTS system, mannose/fructose/sorbose family, IIB component OS	Firmicutes	Lactobacillus	iners	HMPREF9212_0255	0	0	9.3207			2.3205				0.75086		0	0			0	0	0		0				0	0	0	0	0	0
A0A0E1XYK7_9LACO (+2)	10 kDa chaperonin OS	Firmicutes	Lactobacillus	iners	groS				52.686	0		0	0	0		0			0	0				0											0	0	0	0	0	0	0	0	0	0	0	0	0	0	0
A0A0E1XYK7_9LACO (+3)	10 kDa chaperonin OS	Firmicutes	Lactobacillus	iners	groS	0	4.6467	15.978			4.6409				5.256		0	0			0	0	0		0				0	0	0	0	0	0
A0A0E1XZ35_9LACO (+5)	2,3-bisphosphoglycerate-dependent phosphoglycerate mutase OS	Firmicutes	Lactobacillus	iners	gpmA	0	0	11.984			0				0		0.72456	0			0	0	0.6283		0				0	0	0	0	0	0
A0A0E1XXT2_9LACO (+5)	30S ribosomal protein S1 OS	Firmicutes	Lactobacillus	iners	rpsA	0	1.5489	7.9892			3.4807				1.5017		0	0			0.72855	0	0		0				0	0	0	0	0	0
A0A0E1XW58_9LACO (+5)	30S ribosomal protein S10 OS	Firmicutes	Lactobacillus	iners	rpsJ	0	3.0978	2.6631			2.3205				1.5017		0	0			0	0	0		0				0	0	0	0	0	0
A0A0E1Y0D2_9LACO (+5)	30S ribosomal protein S2 OS	Firmicutes	Lactobacillus	iners	rpsB	0	0	2.6631			0				0.75086		0	0			0	0	0		0				0	0	0	0	0	0
A0A0E1Y6T9_9LACO (+4)	30S ribosomal protein S3 OS	Firmicutes	Lactobacillus	iners	rpsC	0.77048	1.5489	2.6631			1.1602				0.75086		0	0			0	0	0		0				0	0	0	0	0	0
A0A0E1XW09_9LACO (+5)	30S ribosomal protein S5 OS	Firmicutes	Lactobacillus	iners	rpsE	0	0	2.6631			1.1602				0		0	0			0	0	0		0				0	0	0	0	0	0
A0A0E1XY31_9LACO (+5)	50S ribosomal protein L1 OS	Firmicutes	Lactobacillus	iners	rplA	1.541	6.1956	5.3261	22.58	0	2.3205	0	0	0	2.2526	0	0	0	0	0	0.72855	0	0	0	0				0	0	0	0	0	0	0	0	0	0.31524	0	0	0	0	0	0	0	0	0	0	0
A0A0E1XXG8_9LACO (+5)	50S ribosomal protein L13 OS	Firmicutes	Lactobacillus	iners	rplM	0	0	1.3315			0				2.2526		0	0			0	0	0		0				0	0	0	0	0	0
A0A0E1XW36_9LACO (+5)	50S ribosomal protein L2 OS	Firmicutes	Lactobacillus	iners	rplB	0	0	2.6631			1.1602				0.75086		0	0			0	0	0		0				0	0	0	0	0	0
A0A0E1XY69_9LACO (+5)	50S ribosomal protein L3 OS	Firmicutes	Lactobacillus	iners	rplC	0	0	5.3261			0				0.75086		0	0			0	0	0		0				0	0	0	0	0	0
A0A0E1XWA8_9LACO (+5)	50S ribosomal protein L6 OS	Firmicutes	Lactobacillus	iners	rplF	0	0	0			1.1602				2.2526		0	0			0	0	0		0				0	0	0	0	0	0
A0A0E1XY21_9LACO (+4)	50S ribosomal protein L7/L12 OS	Firmicutes	Lactobacillus	iners	rplL	4.6229	6.1956	14.647			5.8011				6.0069		0	0			2.9142	0	0		0				0	0	0	0	0	0
A0A0E1Y0J5_9LACO (+3)	6-phosphogluconate dehydrogenase, decarboxylating OS	Firmicutes	Lactobacillus	iners	gnd	0	0	3.9946			0				0		0	0			0	0	0		0				0	0	0	0	0	0
A0A0E1Y8F1_9LACO (+5)	ABC transporter, ATP-binding protein OS	Firmicutes	Lactobacillus	iners	HMPREF9217_0021	0	0	5.3261			1.1602				1.5017		0	0			0	0	0		0				0	0	0	0	0	0
A0A0E1Y889_9LACO (+5)	ABC transporter, solute-binding protein OS	Firmicutes	Lactobacillus	iners	HMPREF9217_0022	3.0819	0	11.984	60.213	0	9.2818	35.655	0	0	7.5086	0	0	0	0	0	0	0	0	0	0				0	0	0	0	0	0	0	0	0	0	0	0	0	0	0	0.32204	0	0	0	0	0.7621
A0A0E1XXF7_9LACO (+5)	ABC transporter, substrate-binding protein, family 5 OS	Firmicutes	Lactobacillus	iners	HMPREF9217_0310	0	0	5.3261			1.1602				1.5017		0	0			2.1857	0	0		0				0	0	0	0	0	0
A0A0E1XW74_9LACO (+5)	Adenylate kinase OS	Firmicutes	Lactobacillus	iners	adk	0	0	2.6631	30.106	0	0	0	0	0	0.75086	0	0	0	0	0	0	0	0	0	0				0	0	0	0	0	0	0	0	0	0	0	0	0	0	0	0	0	0	0	0	0
A0A0E1XXA1_9LACO (+5)	Aldehyde-alcohol dehydrogenase OS	Firmicutes	Lactobacillus	iners	adh	0	0	0			0				0		0	0			0	0	0		0				0	0	0	0	0	0
A0A0E1XXP8_9LACO (+4)	Aminopeptidase E OS	Firmicutes	Lactobacillus	iners	pepE	0	0	6.6577			0				0		0	0			0	0	0		0				0	0	0	0	0	0
A0A0E1Y7W6_9LACO (+4)	Arginine--tRNA ligase OS	Firmicutes	Lactobacillus	iners	argS	0	0	3.9946			1.1602				0		0	0			0	0	0		0				0	0	0	0	0	0
A0A0E1XVN7_9LACO (+5)	Aspartate--tRNA ligase OS	Firmicutes	Lactobacillus	iners	aspS	0	0	3.9946			0				0		0	0			0	0	0		0				0	0	0	0	0	0
A0A0E1XWS6_9LACO (+5)	ATP synthase subunit alpha OS	Firmicutes	Lactobacillus	iners	atpA	0	0	2.6631			1.1602				0		0	0			0	0	0		0				0	0	0	0	0	0
A0A0E1XYX8_9LACO (+5)	ATP synthase subunit beta OS	Firmicutes	Lactobacillus	iners	atpD	0	0	3.9946			0				0		0	0			0	0	0		0				0	0	0	0	0	0
A0A0E1Y003_9LACO (+4)	BadF/BadG/BcrA/BcrD ATPase family protein OS	Firmicutes	Lactobacillus	iners	HMPREF9217_0072	0	3.0978	2.6631			0				0.75086		0	0			0	0	0		0				0	0	0	0	0	0
A0A0E1XYP7_9LACO (+1)	Chaperone protein DnaK OS	Firmicutes	Lactobacillus	iners	dnaK	0	13.94	33.288	135.48	0	16.243	169.36	0	0	14.266	0	0	0	0	0	0.72855	0	0	0	0				0	0	0	0	0	0	0	0	0	1.2609	0	0	0	0	0	0	0	0	0	0	0.38105
A0A0E1XUY0_9LACO (+5)	DAK2 domain fusion protein YloV OS	Firmicutes	Lactobacillus	iners	HMPREF9217_0318	0	0	1.3315			0				0		0	0			0	0	0		0				0	0	0	0	0	0
A0A0E1XWG0_9LACO (+4)	DNA-binding protein HU OS	Firmicutes	Lactobacillus	iners	hup	0	0	3.9946	30.106	0	0	0	0.2924	0	1.5017	0	0	0	0	0	0.72855	0	0	0	0				0	0	0	0	0	0	0	0	0	0	0	0	0	0	0	0	0	0	0	0	0
A0A0E1XVG8_9LACO (+4)	DNA-directed RNA polymerase subunit beta OS	Firmicutes	Lactobacillus	iners	rpoB	0	0	5.3261			0				0		0	0			0	0	0		0				0	0	0	0	0	0
A0A0E1Y8D4_9LACO (+5)	Elongation factor G OS	Firmicutes	Lactobacillus	iners	fusA	0.77048	0	10.652			0				0.75086		0	0			0	0	0		0				0	0	0	0	0	0
A0A0E1XZL8_9LACO (+5)	Elongation factor Ts OS	Firmicutes	Lactobacillus	iners	tsf	0	0	3.9946			0				0		0	0			0	0	0		0				0	0	0	0	0	0
A0A0E1Y6W7_9LACO (+5)	Elongation factor Tu OS	Firmicutes	Lactobacillus	iners	tuf	9.2458	9.2933	50.598	67.739	0	17.403	160.45	4.0936	91.64	13.516	27.784	0	0	0	0	11.657	0	0	0	0				0	0	3.5021	0	0	0	0	0	0	1.5762	1.5623	0	0	0	0	0	0	0	0	0	1.9053
A0A0E1XY28_9LACO (+5)	Enolase OS	Firmicutes	Lactobacillus	iners	eno	2.3114	9.2933	47.935	120.43	0	11.602	62.396	1.7544	91.64	14.266	0	0	0	0	0	2.1857	0	0.6283	29.019	0				0	0	0	0	0	0	0	0	0	1.2609	0	0	0	0	0	0	0	0	0	0	0.7621
A0A0E1XV78_9LACO (+5)	Enolase OS	Firmicutes	Lactobacillus	iners	eno	0	0	9.3207			0				0		0	0			0.72855	0	0		0				0	0	0	0	0	0
A0A0E1XXF4_9LACO (+2)	FAD dependent oxidoreductase OS	Firmicutes	Lactobacillus	iners	HMPREF9217_0546	0	0	6.6577			0				0		0	0			0	0	0		0				0	0	0	0	0	0
A0A0E1XYM0_9LACO (+3)	Ferritin-like protein OS	Firmicutes	Lactobacillus	iners	HMPREF9217_1060				90.319	0		53.483	0.87721	0		0			0	0				0											0	0	0	0.31524	0	0	0	0	0	0	0	0	0	0	0
A0A0E1XVQ0_9LACO (+4)	Flavin reductase OS	Firmicutes	Lactobacillus	iners	HMPREF9217_0170	0	0	7.9892			1.1602				0.75086		0	0			0	0	0		0				0	0	0	0	0	0
A0A0E1Y7Z3_9LACO (+5)	Foldase protein PrsA OS	Firmicutes	Lactobacillus	iners	prsA	0	0	5.3261			0				0		0	0			0	0	0		0				0	0	0	0	0	0
A0A0E1Y6B6_9LACO (+4)	Formate--tetrahydrofolate ligase OS	Firmicutes	Lactobacillus	iners	fhs	0	0	3.9946			0				0		0	0			0	0	0		0				0	0	0	0	0	0
A0A0E1XXH1_9LACO (+5)	Fructose-1,6-bisphosphate aldolase, class II OS	Firmicutes	Lactobacillus	iners	fba	3.0819	12.391	18.641	67.739	0	8.1216	26.741	1.462	0	8.2595	0	0	0	0	0	0.72855	0	0	0	0				0	0	0	0	0	0	0	0	0	0.31524	0.39057	0	0	0	0	0	0	0	0	0	0
A0A0E1XY68_9LACO (+3)	Glucose-6-phosphate isomerase OS	Firmicutes	Lactobacillus	iners	pgi	0	4.6467	21.305			3.4807				6.7578		0	0			0	0	0		0				0	0	0	0	0	0
A0A0E1XWM3_9LACO (+5)	Glutamate--tRNA ligase OS	Firmicutes	Lactobacillus	iners	gltX	0	0	0			0				0		0	0			0	0	0		0				0	0	0	0	0	0
A0A0E1XVK2_9LACO (+5)	Glutamine synthetase OS	Firmicutes	Lactobacillus	iners	glnA	0	0	7.9892			2.3205				1.5017		0	0			0	0	0		0				0	0	0	0	0	0
A0A0E1XWT4_9LACO (+5)	Glyceraldehyde-3-phosphate dehydrogenase, type I OS	Firmicutes	Lactobacillus	iners	gap	3.0819	20.136	38.614	248.38	0	31.326	169.36	1.462	45.82	19.522	0	0.72456	0	0	0	5.8284	0	0	14.51	0				0	0	0	0	0	0	0	0	0	0.31524	1.1717	0.86481	0	0	0	0	0	0	0	2.4882	1.5242
A0A0E1XXN0_9LACO (+5)	Glycosyl hydrolase family 65 central catalytic domain protein OS	Firmicutes	Lactobacillus	iners	HMPREF9217_0019	0	0	5.3261			0				0		0	0			0	0	0		0				0	0	0	0	0	0
A0A0E1XWX3_9LACO	Gram-positive signal peptide protein, YSIRK family (Fragment) OS	Firmicutes	Lactobacillus	iners	HMPREF9217_0973	0	0	0	0	0	2.3205	0	0	0	2.2526	0	0	0	0	0	17.485	0	0	0	0				0	0	0	0	0	0	0	0	0	0	1.1717	0	0	0	0	0	0	0	0	0	0
A0A0E1XZF0_9LACO (+1)	Gram-positive signal peptide protein, YSIRK family (Fragment) OS	Firmicutes	Lactobacillus	iners	HMPREF9217_0722	0	0	3.9946			0				0.75086		0	0			0	0	0		0				0	0	0	0	0	0
A0A0E1Y650_9LACO (+1)	Gram-positive signal peptide protein, YSIRK family OS	Firmicutes	Lactobacillus	iners	HMPREF9217_0974	3.0819	0	2.6631	30.106	0	39.448	0	0	229.1	21.024	0	0	0	0	0	16.028	2.6283	0	0	0				0	0	0	0	3.5534	0	0	0	0	3.7828	0	3.4592	0	0	0	0	0	0	0	0.82938	0
A0A0E1Y052_9LACO (+5)	Inosine-5'-monophosphate dehydrogenase OS	Firmicutes	Lactobacillus	iners	guaB	0	0	0			0				0		0	0			0	0	0		0				0	0	0	0	0	0
A0A0E1Y8M6_9LACO (+1)	LPXTG-motif cell wall anchor domain protein OS	Firmicutes	Lactobacillus	iners	HMPREF9217_1116	8.4753	0	0			0				0		0	0			0	0	0		0				0	0	0	0	0	0
A0A0E1XYT0_9LACO (+5)	Peptidase C1-like family OS	Firmicutes	Lactobacillus	iners	pepC	0	0	3.9946			0				0		0	0			0	0	0		0				0	0	0	0	0	0
A0A0E1XXP3_9LACO (+3)	Peptidase family M13 OS	Firmicutes	Lactobacillus	iners	HMPREF9217_0539	0	0	5.3261			0				2.2526		0	0			0	0	0		0				0	0	0	0	0	0
A0A0E1XVG7_9LACO (+4)	Phosphoglycerate kinase OS	Firmicutes	Lactobacillus	iners	pgk	0.77048	3.0978	22.636	0	0	8.1216	26.741	0	0	3.0035	0	0	0	0	0	0	0	0	0	0				0	0	0	0	0	0	0	0	0	0	0	0	0	0	0	0	0	0	0	0	0
A0A0E1XXD0_9LACO (+4)	Probable manganese-dependent inorganic pyrophosphatase OS	Firmicutes	Lactobacillus	iners	ppaC				15.053	0		0	0	0		0			0	0				0											0	0	0	0	0	0	0	0	0	0	0	0	0	0	0
A0A0E1XXD0_9LACO (+3)	Probable manganese-dependent inorganic pyrophosphatase OS	Firmicutes	Lactobacillus	iners	ppaC	0	0	2.6631			1.1602				2.2526		0	0			0	0	0		0				0	0	0	0	0	0
A0A0E1XYL8_9LACO (+5)	Probable transcriptional regulatory protein HMPREF9217_0716 OS	Firmicutes	Lactobacillus	iners	HMPREF9217_0716	0	1.5489	1.3315			1.1602				0.75086		0	0			0	0	0		0				0	0	0	0	0	0
A0A0E1XZ75_9LACO (+5)	PTS system, mannose/fructose/sorbose family, IID component OS	Firmicutes	Lactobacillus	iners	manZ	0.77048	0	0			0				0.75086		0	0			0	0	0		0				0	0	0	0	0	0
A0A0E1Y718_9LACO (+5)	Pyruvate kinase OS	Firmicutes	Lactobacillus	iners	pyk	0.77048	13.94	54.593	180.64	0	20.884	133.71	1.462	0	21.775	0	0	0	0	0	2.1857	0	0	0	0				0	0	0	0	0	0	0	0	0	1.5762	1.9528	0	0	0	0	0	0	0	0	0	0
A0A0E1Y8X4_9LACO (+5)	Ribonucleoside-diphosphate reductase OS	Firmicutes	Lactobacillus	iners	HMPREF9217_0436	0	0	3.9946			0				0		0	0			0	0	0		0				0	0	0	0	0	0
A0A0E1Y0H6_9LACO (+4)	Ribonucleoside-diphosphate reductase, beta subunit OS	Firmicutes	Lactobacillus	iners	HMPREF9217_0438	0	0	2.6631			0				0		0	0			0	0	0		0				0	0	0	0	0	0
A0A0E1XZC3_9LACO (+5)	Thioredoxin OS	Firmicutes	Lactobacillus	iners	trxA	0	0	3.9946			0				2.2526		0	0			0	0	0		0				0	0	0	0	0	0
A0A0E1XVV6_9LACO (+4)	Threonine--tRNA ligase OS	Firmicutes	Lactobacillus	iners	thrS	0	0	10.652			0				0.75086		0	0			0	0	0		0				0	0	0	0	0	0
A0A0E1Y6K8_9LACO (+5)	Transcription elongation factor GreA OS	Firmicutes	Lactobacillus	iners	greA	0	0	2.6631			0				1.5017		0	0			0	0	0		0				0	0	0	0	0	0
A0A0E1XXG6_9LACO (+2)	UPF0342 protein HMPREF9217_0897 OS	Firmicutes	Lactobacillus	iners	HMPREF9217_0897	0	1.5489	2.6631			1.1602				0.75086		0	0			0	0	0		0				0	0	0	0	0	0
A0A0E1XX72_9LACO (+4)	Xaa-Pro dipeptidase OS	Firmicutes	Lactobacillus	iners	pepQ	0	0	6.6577			0				0		0	0			0	0	0		0				0	0	0	0	0	0
E3BRK2_9LACO (+1)	50S ribosomal protein L31 type B OS	Firmicutes	Lactobacillus	iners	rpmE	0	0	2.6631			1.1602				1.5017		0	0			0	0	0		0				0	0	0	0	0	0
E3BSP0_9LACO (+1)	60 kDa chaperonin OS	Firmicutes	Lactobacillus	iners	groL	0.77048	7.7444	43.941	120.43	0	19.724	142.62	0.5848	0	6.7578	0	0	0	0	0	0	0	0	0	0				0	0	0	0	0	0	0	0	0	2.8371	0.78114	0	0	0	0	0	0	0	0	0	0
E3BT78_9LACO	Gram-positive signal peptide protein, YSIRK family (Fragment) OS	Firmicutes	Lactobacillus	iners	HMPREF9216_0856	0	0	0	180.64	0	0	0	0	0	0	0	0	0	0	0	0	0	0	0	0				0	0	0	0	0	0	0	0	0	0	0	0	0	0	0	0	0	0	0	0	0
E3BRG6_9LACO	Putative immunoglobulin G-binding protein G OS	Firmicutes	Lactobacillus	iners	HMPREF9216_0952	0	0	0	0	0	6.9613	35.655	0	0	6.0069	0	0	0	0	0	0	0	0	29.019	0				0	0	0	0	0	0	0	0	0.6733	0	1.9528	0	0	0	0	0	0	0	0	0	0
C4VN57_9LACO (+1)	ABC transporter, solute-binding protein OS	Firmicutes	Lactobacillus	jensenii	LACJE0001_1020				0	0		26.741	0	0		0			0	0				0											0	0	0	0	0	0	0	0	0	0	0	0	0	0	0
C4VMK7_9LACO (+2)	Elongation factor Tu OS	Firmicutes	Lactobacillus	jensenii	tuf				0	0		106.97	0	0		20.838			0	0				0											0	0	1.01	0	0	0	0	0	0	0	0	5.8691	1.1582	0.82938	0
C4VLL8_9LACO (+2)	Enolase OS	Firmicutes	Lactobacillus	jensenii	eno				0	0		71.31	0	0		0			0	0				0											0	0	0	0	0	0	0	0	0	0	0	0	0	0	0
C4VMT3_9LACO (+2)	Pyruvate kinase OS	Firmicutes	Lactobacillus	jensenii	pyk				0	0		71.31	0	0		0			0	0				0											0	0	0	0	0	0	0	0	0	0	0	0	0	0	0
C4VNS6_9LACO (+1)	Uncharacterized protein OS	Firmicutes	Lactobacillus	jensenii	LACJE0001_1624				0	0		35.655	0	0		0			0	0				0											0	0	0	0	0	0	0	0	0	0	0	0	0	0	0
D0R2R6_LACJF	Putative secreted protein OS	Firmicutes	Lactobacillus	johnsonii	FI9785_83				0	0		0	0	0		0			0	0				0											0	0	0	0	0	0	0	0	0	0	0	0	0	0	0
C2E3E1_LACJH (+5)	ABC transporter, solute-binding protein OS	Firmicutes	Lactobacillus	johnsonii	HMPREF0528_0265				0	0		0	0	0		0			0	0				0											0	0	0	0	0	0	0	0	0	0	0	0	0	0	0
C2E5F1_LACJH (+3)	Triosephosphate isomerase OS	Firmicutes	Lactobacillus	johnsonii	tpiA				0	0		0	0	0		0			0	0				0											0	0	0	0	0	0	0	0	0	0	0	0	0	0	0
F6CDI3_LACKZ	Fructose-bisphosphate aldolase OS	Firmicutes	Lactobacillus	kefiranofaciens	WANG_0197				0	0		0	0	0		0			0	0				0											0	0	0	0	0	0	0	0	0	0	0	0	0	0.82938	0
G3YY25_9LACO	Triosephosphate isomerase OS	Firmicutes	Lactobacillus	sp.	tpiA	2.3114	6.1956	14.647			4.6409				8.2595		0	0			1.4571	0	0		0				0	0	0	0	0	0
G3YXT0_9LACO	Uncharacterized protein (Fragment) OS	Firmicutes	Lactobacillus	sp.	HMPREF1027_00326				150.53	0		0	0	0		0			0	0				0											0	0	0	0	0	0	0	0	0	0	0	0	0	0	0
G3YXT7_9LACO	Uncharacterized protein OS	Firmicutes	Lactobacillus	sp.	HMPREF1027_00333	0	3.0978	65.245			5.8011				30.035		0	0			0	0	0		0				0	0	0	0	0	0
G3YXS8_9LACO	Uncharacterized protein OS	Firmicutes	Lactobacillus	sp.	HMPREF1027_00324	0	0	0			0				0		0	0			0	0	0		0				0	0	0	0	0	0
N1ZTF5_9LACO	Enolase OS	Firmicutes	Lactobacillus	sp.	eno				30.106	0		0	0.2924	0		0			0	0				0											0	0	0	0	0	4.3241	0	0	0	0	0	0	0	0	0.38105
N2A581_9LACO	Phosphoglycerate kinase OS	Firmicutes	Lactobacillus	sp.	pgk				0	0		0	0	0		0			0	0				0											0	0	0	0	0	0	0	0	0	0	0	0	0	0	0
E3SW17_9LACO (+4)	Translational elongation factor Tu (Fragment) OS	Firmicutes	Lactobacillus	taiwanensis	tuf				0	0		0	0	0		0			0	0				0											0	0	0	0	0.78114	1.7296	0	0	0	0	0	0	0	0	0
C2ET93_9LACO (+2)	50S ribosomal protein L7/L12 OS	Firmicutes	Lactobacillus	vaginalis		0	0	0			0				0		0	0			0	0	0		0				0	0	0	0	0	0
C2EUQ4_9LACO (+2)	D-xylulose 5-phosphate/D-fructose 6-phosphate phosphoketolase OS	Firmicutes	Lactobacillus	vaginalis		0	0	0			0				0		0	0			0	0	0		0				0	0	0	0	0	0
C2ES02_9LACO	Elongation factor Tu OS	Firmicutes	Lactobacillus	vaginalis		0	0	0			0				0		0	0			0	0	0		0				0	0	0	0	0	0
C2EVT0_9LACO	Multicopper oxidase OS	Firmicutes	Lactobacillus	vaginalis		0	0	0			0				0		0	0			0	0	0		0				0	0	0	0	0	0
A0A089ZBL1_9LACT (+9)	Trigger factor OS	Firmicutes	Lactococcus	lactis	tig				0	80.361		0	0	0		0			0	0				0											0	0	0	0	0	0	0	0	0	0	0	0	0	0	0
A0A084AB11_LACLC (+18)	Enolase OS	Firmicutes	Lactococcus	lactis	eno				0	200.9		0	0	0		0			0	0				0											0	0	0	0	0	0	0	0	0	0	0	0	0	0	0
D3LTX3_9FIRM	50S ribosomal protein L7/L12 OS	Firmicutes	Megasphaera	genomosp.	rplL	0	0	0			0				0		0.72456	0			2.9142	0	0		0				0	0	0	0	0	0
D3LX18_9FIRM	60 kDa chaperonin OS	Firmicutes	Megasphaera	genomosp.	groL	0	0	0			0				0		0	0			2.1857	0	0		0				0	0	0	0	4.7379	0
D3LU79_9FIRM	Acetyl-CoA C-acetyltransferase OS	Firmicutes	Megasphaera	genomosp.	HMPREF0889_0461	0	0	0			0				0		0	0			6.557	0	0		0				0	0	0	0	0	0
D3LTA7_9FIRM	Butyryl-CoA dehydrogenase OS	Firmicutes	Megasphaera	genomosp.	HMPREF0889_0505	0	0	0	0	0	0	0	0	0	0	0	0	0	14.092	0	4.3713	0	0	0	0				0	0	0	0	4.7379	0	0	0	0	0	0	0	0	0	0	0	0	0	0	0	0
D3LVX1_9FIRM	Butyryl-CoA dehydrogenase OS	Firmicutes	Megasphaera	genomosp.	HMPREF0889_1128	0	0	0			0				0		1.4491	0			5.0999	0	0		0				0	0	0	0	0	0
D3LWP7_9FIRM (+4)	Cell division protein FtsZ OS	Firmicutes	Megasphaera	genomosp.	ftsZ	0	0	0			0				0		0	0			0.72855	0	0		0				0	0	0	0	0	0
D3LTT7_9FIRM	DNA protection during starvation protein 1 OS	Firmicutes	Megasphaera	genomosp.	dps1	0	0	0			0				0		2.1737	0			2.9142	0	0		0				0	0	0	0	3.5534	0
D3LVX3_9FIRM	Electron transfer flavoprotein subunit alpha OS	Firmicutes	Megasphaera	genomosp.	etfA	0	0	0	0	0	0	0	0	0	0	0	3.6228	0	9.3947	0	6.557	0	0	0	0				0	0	0	0	3.5534	0	0	0	0	0	0	0	0	0	0	0.32204	0	0	0	0	0
D3LVX2_9FIRM	Electron transfer flavoprotein subunit beta OS	Firmicutes	Megasphaera	genomosp.	etfB	0	0	0	0	0	0	0	0	0	0	0	0	0	9.3947	0	1.4571	0	0	0	0				0	0	0	0	0	0	0	0	0	0	0	0	0	0	0	0	0	0	0	0	0
D3LU37_9FIRM (+1)	Elongation factor Tu OS	Firmicutes	Megasphaera	genomosp.	tuf	0	0	0			0				0		3.6228	0			14.571	0	2.5132		0				0	0	0	0	4.7379	0.87365
D3LUF4_9FIRM	Flavodoxin OS	Firmicutes	Megasphaera	genomosp.	HMPREF0889_0143	0	0	0			0				0		2.8983	0			6.557	0.87611	0		0				0	0	0	0	1.1845	0
D3LUD9_9FIRM	Formate C-acetyltransferase OS	Firmicutes	Megasphaera	genomosp.	pflB	0	0	0	0	0	0	0	0	0	0	0	13.042	0	28.184	0	5.8284	0	0	0	0.84507				0	0	0	0	20.136	0.87365	0	0	0	0	0	0	0.4084	0	0	0.96612	0	0	0	0	0
D3LWR9_9FIRM	Formate C-acetyltransferase OS	Firmicutes	Megasphaera	genomosp.	HMPREF0889_0727	0	0	0	0	0	0	0	0	0	0	0	1.4491	0	18.789	0	0.72855	0	0	0	0				0	0	0	0	5.9223	0	0	0	0	0	0	0	0	0	0	0	0	0	0	0	0
D3LSQ8_9FIRM	Hep/Hag repeat protein OS	Firmicutes	Megasphaera	genomosp.	HMPREF0889_1431	0	0	0			0				0		0	0			1.4571	0	0		0				0	0	0	0	0	0
D3LW71_9FIRM	Peroxiredoxin OS	Firmicutes	Megasphaera	genomosp.	ahpC	0	0	0			0				0		0.72456	0			2.1857	0	0		0				0	0	0	0	0	0
D3LVD2_9FIRM	Putative glycolate oxidase, subunit GlcD OS	Firmicutes	Megasphaera	genomosp.	HMPREF0889_0256	0	0	0	0	0	0	0	0	0	0	0	5.7965	0	9.3947	0	6.557	0	0	0	0				0	0	0	0	4.7379	0	0	0	0	0	0	0	0	0	0	0.64408	0	0	0	0	0
D3LWA4_9FIRM	Pyridine nucleotide-disulfide oxidoreductase OS	Firmicutes	Megasphaera	genomosp.	HMPREF0889_1247	0	0	0			0				0		1.4491	0			4.3713	0	0.6283		0				0	0	0	0	0	0
D3LT36_9FIRM	Pyruvate-flavodoxin oxidoreductase OS	Firmicutes	Megasphaera	genomosp.	nifJ	0	0	0			0				0		0	0			1.4571	0	0		0				0	0	0	0	0	0
F9MQH7_9FIRM	3-hydroxybutyryl-CoA dehydratase OS	Firmicutes	Megasphaera	sp.	crt	0	0	0			0				0		0	0			0	0	0		0				0	0	0	0	0	0
F9MR19_9FIRM	50S ribosomal protein L7/L12 OS	Firmicutes	Megasphaera	sp.	rplL	0	0	0			0				0		0	0			1.4571	0	3.7698		0				0	0	0	0	0	0
F9MMC1_9FIRM	Butyryl-CoA dehydrogenase OS	Firmicutes	Megasphaera	sp.	HMPREF1040_1502	0	0	0			0				0		0	0			0	0	1.2566		0				0	0	0	0	0	0
F9MQM2_9FIRM	Chaperone protein DnaK OS	Firmicutes	Megasphaera	sp.	dnaK	0	0	0			0				0		1.4491	0			2.1857	0	0		0				0	0	0	0	1.1845	0
F9MPI7_9FIRM	Dipeptidase B OS	Firmicutes	Megasphaera	sp.	pepDB	0	0	0			0				0		0	0			0	0	0.6283		0				0	0	0	0	0	0
F9MM49_9FIRM	Electron transfer flavoprotein subunit alpha OS	Firmicutes	Megasphaera	sp.	etfA	0	0	0	0	0	0	0	0	0	0	13.892	0	0	0	0	0	0	1.2566	0	0				0	0	0	0	0	0	0	0	0	0	0	0	0	0	0	0	0	0	0	0	0
F9MM50_9FIRM	Electron transfer flavoprotein subunit beta OS	Firmicutes	Megasphaera	sp.	etfB	0	0	0			0				0		0	0			0	0	0		0				0	0	0	0	0	0
F9MP92_9FIRM	Elongation factor Tu (Fragment) OS	Firmicutes	Megasphaera	sp.	tuf				0	0		0	0	0		62.515			14.092	0				0											0	0	0	0	0	0	0	0	0	1.2882	0	0	0	0	0
F9MN57_9FIRM	Ferrous iron transport protein B OS	Firmicutes	Megasphaera	sp.	feoB	0	0	0			0				0		0	0			0	0	0		0				0	0	0	0	0	0
F9MQF1_9FIRM	Formate C-acetyltransferase OS	Firmicutes	Megasphaera	sp.	pflB	0	0	0			0				0		7.9702	0.84181			2.9142	0	23.247		0				0	0	0	0	13.029	0
F9MM14_9FIRM	Glutamate dehydrogenase OS	Firmicutes	Megasphaera	sp.	gdh	0	0	0			0				0		0	0			0	0	0		0				0	0	0	0	0	0
F9MMB7_9FIRM	Glyoxalase family protein OS	Firmicutes	Megasphaera	sp.	HMPREF1040_1498	0	0	0			0				0		0	0.84181			0	0	1.8849		0				0	0	0	0	0	0
F9MQG4_9FIRM	Hep/Hag repeat protein OS	Firmicutes	Megasphaera	sp.	HMPREF1040_1226	0	0	0			0				0		0.72456	0			0	0	0		0				0	0	0	0	3.5534	0
F9MQT2_9FIRM	Putative DNA protection during starvation protein 1 OS	Firmicutes	Megasphaera	sp.	HMPREF1040_0464	0	0	0			0				0		0	9.2599			0	0	6.9112		0				0	0	0	0	0	0
F9MR29_9FIRM	Putative glycolate oxidase, subunit GlcD OS	Firmicutes	Megasphaera	sp.	HMPREF1040_1351	0	0	0			0				0		0	1.6836			0	0	2.5132		0				0	0	0	0	0	0
F9MQB5_9FIRM	Putative L-lactate dehydrogenase OS	Firmicutes	Megasphaera	sp.	HMPREF1040_1067	0	0	0			0				0		0	0			0	0	0		0				0	0	0	0	0	0
F9MM56_9FIRM	Pyridoxamine 5'-phosphate oxidase family protein OS	Firmicutes	Megasphaera	sp.	HMPREF1040_0737	0	0	0			0				0		0	0			0	0	0		0				0	0	0	0	0	0
G4HG08_9BACL	Aryldialkylphosphatase OS	Firmicutes	Paenibacillus	lactis	PaelaDRAFT_3133				0	0		0	0	0		13.892			0	0				0											0	0	0	0	0	0	0	0	0	0	0	0	0	0	0
E4KY70_9FIRM	Glutamate dehydrogenase OS	Firmicutes	Peptoniphilus	harei	gluD	0	0	0			0				0		1.4491	0			0	0	0		0				0	0	0	0	0	0
A0A095Z924_9FIRM (+1)	Glutamate dehydrogenase OS	Firmicutes	Peptoniphilus	lacrimalis	HMPREF2134_13835				0	0		0	0	0		0			0	0				0											0	0	0	0	0	0	0.4084	0	0	0	0	0	0	0	0
A0A095Z924_9FIRM (+2)	Glutamate dehydrogenase OS	Firmicutes	Peptoniphilus	lacrimalis	HMPREF2134_13835	0	0	0			0				0		0.72456	0			0	0	2.5132		0				0	0	0	0	0	1.7473
A0A095Z3U7_9FIRM (+1)	Elongation factor Tu OS	Firmicutes	Peptostreptococcus	sp.	tuf	0	0	0			0				0		0	0			6.557	0	0		0				0	0	0	0	0	0
A0A095XSZ2_9FIRM (+4)	Glutamate dehydrogenase OS	Firmicutes	Peptostreptococcus	sp.	HMPREF1639_05065				0	0		0	0	0		0			0	0				0											0	0	0	0	0	0	0	0	0	0	0	0	0	0	0
A0A095XSZ2_9FIRM	Glutamate dehydrogenase OS	Firmicutes	Peptostreptococcus	sp.	HMPREF1639_05065	0	0	0			0				0		0	0			0	0	0		0				0	0	0	0	0	0
W3AB06_9BACL	Uncharacterized protein OS	Firmicutes	Planomicrobium	glaciei	G159_18660				0	0		0	0	0		13.892			0	0				0											0	0	0	0	0	0	0	0	0	0	0	0	0	0	0
A0A081S8V0_STRMT	LPXTG-motif cell wall anchor domain protein OS	Firmicutes	Streptococcus	mitis	SK271_1419				0	0		0	0	0		13.892			0	0				0											0	0	0	0	0	0	0	0	0	0	0	0	0	0	0
E1LNB5_STRMT	Cell wall binding repeat family protein OS	Firmicutes	Streptococcus	mitis	SMSK564_1344				0	120.54		0	0	0		0			0	0				0											0	0	0	0	0	0	0	0	0	0	0	0	0	0	0
D6BHA3_FUSNU (+8)	Putative uncharacterized protein OS	Fusobacteria	Fusobacterium	nucleatum	PSAG_01586	0	0	0			0				0		0	0			0	0	1.8849		0				0	0	0	0	0	0
A0A0E3ZCJ3_9FUSO	30S ribosomal protein S6 OS	Fusobacteria	Sneathia	sp.	rpsF	0	0	0			0				0		0	0			0	0	0		0				0	0	0	0	0	0
A0A0E3ZB09_9FUSO	50S ribosomal protein L7/L12 OS	Fusobacteria	Sneathia	sp.	rplL	0	0	0			0				0		0	0			0	0	0		0				0	0	0	0	0	0
A0A0E3ZAV1_9FUSO	Adenylate kinase OS	Fusobacteria	Sneathia	sp.	adk	0	0	0			0				0		0	0			0	0	0		0				0	0	0	0	0	0
A0A0E3ZC59_9FUSO	Aldehyde-alcohol dehydrogenase OS	Fusobacteria	Sneathia	sp.	VC03_05595	0	0	0			0				0		0	0			0	0	0		0				0	0	0	0	0	0
A0A0E3ZAG9_9FUSO	Arginine deiminase OS	Fusobacteria	Sneathia	sp.	arcA	0	0	0			0				0		1.4491	0			0	0	0		0				0	0	0	0	0	0
A0A0E3ZAK3_9FUSO	Chaperone protein DnaK OS	Fusobacteria	Sneathia	sp.	dnaK	0	0	0			0				0		0.72456	0			0.72855	0	0		0				0	0	0	0	0	0
A0A0E3ZAN6_9FUSO	D-mannonate oxidoreductase OS	Fusobacteria	Sneathia	sp.	VC03_04735	0	0	0			0				0		0	0			0	0	0		0				0	0	0	0	0	0
A0A0E3UTG5_9FUSO	Elongation factor G OS	Fusobacteria	Sneathia	sp.	fusA	0	0	0			0				0		0	0			0	0	0		0				0	0	0	0	0	0
A0A0E3UTZ8_9FUSO	Elongation factor Ts OS	Fusobacteria	Sneathia	sp.	tsf	0	0	0			0				0		0	0			0	0	0		0				0	0	0	0	0	0
A0A0E3ZB99_9FUSO	Elongation factor Tu OS	Fusobacteria	Sneathia	sp.	tuf	0	0	0			0				0		4.3474	0			8.0141	0	3.1415		1.6901				0	0	0	0	0	6.9892
A0A0E3ZBR0_9FUSO	Enolase OS	Fusobacteria	Sneathia	sp.	eno	0	0	0			0				0		0.72456	0			0	0	0		0				0	0	0	0	0	0
A0A0E3UUK7_9FUSO	Formate acetyltransferase OS	Fusobacteria	Sneathia	sp.	VC03_02280	0	0	0			0				0		0	0			0	0	3.1415		0.84507				0	0	0	0	0	0.87365
A0A0E3ZAU8_9FUSO	Fructose-bisphosphate aldolase OS	Fusobacteria	Sneathia	sp.	VC03_02290	0	0	0			0				0		0	0			0	0	0		0				0	0	0	0	0	0
A0A0E3UU77_9FUSO	Glyceraldehyde-3-phosphate dehydrogenase OS	Fusobacteria	Sneathia	sp.	VC03_05795	0	0	0			0				0		0	0			0	0	0		0				0	0	0	0	0	0
A0A0E3ZB77_9FUSO	Ornithine carbamoyltransferase OS	Fusobacteria	Sneathia	sp.	VC03_03965	0	0	0			0				0		0.72456	0			0	0	0		0				0	0	0	0	0	2.621
A0A0E3UV57_9FUSO	Phosphoglycerate kinase OS	Fusobacteria	Sneathia	sp.	pgk	0	0	0			0				0		0	0			0	0	0		0				0	0	0	0	0	0
A0A0E3UTM0_9FUSO	Probable transcriptional regulatory protein VC03_01665 OS	Fusobacteria	Sneathia	sp.	VC03_01665	0	0	0			0				0		0	0			0	0	0		0				0	0	0	0	0	0
A0A0E3UUE9_9FUSO	Pyruvate kinase OS	Fusobacteria	Sneathia	sp.	VC03_04765	0	0	0			0				0		0	0			0	0	0		0				0	0	0	0	0	0
A0A0E3ZCL9_9FUSO	Sugar ABC transporter substrate-binding protein OS	Fusobacteria	Sneathia	sp.	VC03_05905	0	0	0			0				0		2.1737	0			0	0	0		3.3803				0	0	0	0	0	8.7365
A0A0E3ZAE1_9FUSO	Uncharacterized protein OS	Fusobacteria	Sneathia	sp.	VC03_01335	0	0	0			0				0		0	0			0	0	0		0				0	0	0	0	0	0.87365
C7JIZ1_ACEP3	Secretion system type IV protein DotO/IcmB OS	Proteobacteria	Acetobacter	pasteurianus	dotO				0	0		0	0	0		13.892			0	0				0											0	0	0	0	0	0	0	0	0	0	0	0	0	0	0
E5F4K1_9GAMM	Malate dehydrogenase OS	Proteobacteria	Aeromonas	fluvialis	mdh				0	0		0	0	0		0			0	0				0											0	0	0	0	0	0	0	0	0	0	0	0	0	0	0
R9PGL4_AGAAL	ATP synthase subunit alpha OS	Proteobacteria	Agarivorans	albus	atpA	0	0	0			0				0		0	0			1.4571	0	0		0				0	0	0	0	1.1845	0
X5M591_BARHN	DNA helicase OS	Proteobacteria	Bartonella	henselae	uvrD				0	0		0	0.2924	0		0			0	0				0											0	0	0	0	0	0	0	0	0	0	0	0	0	0	0
A7BTS1_9GAMM	Uncharacterized protein OS	Proteobacteria	Beggiatoa	sp.	BGP_0316				0	0		0	0	0		0			0	0				29.019											0	0	0	0	0	0	0	0	0	0	0	0	0	0	0
Q2GGP7_EHRCR (+1)	Transaldolase OS	Proteobacteria	Ehrlichia	chaffeensis	ECH_0575				0	0		0	0	0		0			0	0				29.019											0	0	0	0	0	0	0	0	0	0	0	0	0	0	0
A0A023YZU5_ECOLX (+14)	Outer membrane protein C OS	Proteobacteria	Escherichia	coli	ompC	3.8524	4.6467	3.9946			4.6409				0		4.3474	6.7345			3.6428	0	4.3981		21.972				0	0	0	0	0	0
A0A027YIN0_ECOLX (+10)	Membrane protein OS	Proteobacteria	Escherichia	coli	BX05_20415				0	0		35.655	0.2924	45.82		0			18.789	56.287				0											0	0	6.0597	0	0	0	0	0	0	0	0	4.4018	13.898	5.8057	0
A0A016XL11_9BURK	ABC transporter OS	Proteobacteria	Hylemonella	gracilis	AZ34_15190				0	0		8.9138	0	0		0			0	0				0											0	0	0	0	0	0	0	0	0	0	0	0	0	0	0
T2QXL3_PSESF	ATP-dependent RNA helicase rhlE (Fragment) OS	Proteobacteria	Pseudomonas	syringae	A245_31853				0	0		0	0	0		0			0	22.515				0											0	0	0	0	0	0	0	0	0	0	0	0	0	0	0
R0CRM9_RALPI	Acid phosphatase OS	Proteobacteria	Ralstonia	pickettii	OR214_00766				0	0		0	0	0		0			0	0				0											0	0	0	0	0	0	0	0	0	0	0	0	0	0	0
A0A017HU77_9RHOB	ATP-dependent zinc metalloprotease FtsH OS	Proteobacteria	Rubellimicrobium	mesophilum	ftsH				0	0		0	0	0		13.892			0	0				0											0	0	0	0	0	0	0	0	0	0	0	0	0	0	0
A0A0B7GZA6_TREPH (+1)	Glyceraldehyde-3-phosphate dehydrogenase OS	Spirochaetae	Treponema	phagedenis	gapA	0	0	0			0				0		0	0			0.72855	0	0		0.84507				0	4.411	0	0	0	3.4946
[truncated: 10 more columns]
